# Supplementary material for: A rolling phenotype in Crohn's disease
Source: PLoS One. 2017 Apr 6;12(4):e0174954. doi: 10.1371/journal.pone.0174954 (PMC5383106; doi:10.1371/journal.pone.0174954)
Supplement: S2 File — (CSV) [file pone.0174954.s002.csv]

5.005	B1	B1	B1	B1	B1	B1	B1	B1	B1	B1	B1	B1	B1	B2	B2	B2	B2	B2	B2	B2	B2	B2	B2	B2	B2	B2	B2	B2	B2	B2	B2	B2	B2	B2	B2	B2	B2	B2	B2	B2	B2	B2	B2	B2	B2	B2	B2	B2	B2
12.001	B1	B1	B1	B1	B2	B2	B2	B2	B2	B2	B2	B2	B2	B2	B2	B2	B2	B2	B2	B2	B2	B2	B2	B2	B2	B2	B2	B2	B23	B23	B23	B23	B23	B23	B23	B23	B23	B23	B23	B23	B3	B3	B3	B3	B3	B3	B3	B3	B3
20.001	B3	B3	B3	B3	B3	B3	B3	B3	B3	B3	B3	B3	B3	B3	B3	B3	B3	B3	B3	B3	B3	B3	B3	B3	B3	B3	B3	B3	B3	B3	B3	B3	B3	B3	B3	B3	B3	B1	B1	B1	B1	B1	B1	B1	B1	B1	B1	B1	B1
26.001	B2	B2	B2	B2	B2	B2	B2	B2	B2	B2	B2	B2	B2	B2	B2	B2	B2	B2	B2	B2	B2	B2	B2	B2	B2	B2	B2	B2	B2	B2	B2	B2	B2	B2	B2	B2	B2	B2	B2	B2	B2	B2	B2	B2	B2	B2	B2	B2	B2
38.001	B1	B1	B1	B1	B1	B1	B1	B1	B1	B1	B1	B1	B1	B1	B1	B1	B1	B1	B1	B1	B1	B1	B1	B1	B1	B1	B1	B1	B1	B1	B1	B1	B1	B1	B1	B1	B1	B1	B1	B1	B1	B1	B1	B1	B1	B1	B1	B1	B1
38.003	B2	B2	B2	B2	B2	B2	B2	B2	B2	B2	B2	B2	B2	B2	B2	B2	B2	B2	B2	B2	B2	B2	B2	B2	B2	B2	B2	B2	B2	B2	B2	B2	B2	B2	B2	B2	B2	B1	B1	B1	B1	B1	B1	B1	B1	B1	B1	B1	B1
38.005	B1	B1	B1	B1	B1	B1	B1	B1	B1	B1	B1	B1	B1	B1	B1	B1	B1	B1	B1	B1	B1	B1	B1	B1	B1	B1	B1	B1	B1	B1	B1	B1	B1	B1	B1	B1	B1	B1	B1	B1	B1	B1	B1	B1	B1	B1	B1	B1	B1
47.003	B2	B2	B2	B2	B2	B2	B2	B2	B2	B2	B2	B2	B2	B2	B2	B2	B2	B2	B2	B2	B2	B2	B2	B2	B2	B2	B2	B2	B2	B2	B2	B2	B2	B2	B2	B2	B2	B1	B1	B1	B1	B1	B1	B1	B1	B1	B1	B1	B1
76.012	B1	B1	B1	B1	B1	B1	B1	B1	B1	B1	B1	B1	B1	B1	B1	B1	B1	B1	B1	B1	B1	B1	B1	B1	B1	B1	B1	B1	B1	B1	B1	B1	B1	B1	B1	B1	B1	B1	B1	B1	B1	B1	B1	B1	B1	B1	B1	B1	B1
83.001	B1	B1	B1	B1	B1	B1	B1	B1	B1	B1	B1	B1	B1	B1	B1	B1	B1	B1	B1	B1	B1	B1	B1	B1	B1	B1	B1	B1	B1	B1	B1	B1	B1	B1	B1	B1	B1	B1	B1	B1	B1	B1	B1	B1	B1	B1	B1	B1	B1
85.001	B1	B1	B1	B1	B1	B1	B1	B1	B1	B1	B1	B1	B1	B1	B1	B1	B1	B1	B1	B1	B1	B1	B1	B1	B1	B1	B1	B1	B1	B1	B1	B1	B1	B1	B1	B1	B1	B1	B1	B1	B1	B1	B1	B1	B1	B1	B1	B1	B1
119.001	B1	B1	B3	B3	B3	B3	B3	B3	B3	B3	B3	B3	B3	B3	B3	B3	B3	B3	B3	B3	B3	B3	B3	B3	B3	B3	B3	B3	B3	B3	B3	B3	B3	B3	B3	B3	B3	B3	B3	B1	B1	B1	B1	B1	B1	B1	B1	B1	B1
120.001	B1	B1	B1	B1	B1	B1	B1	B1	B1	B1	B1	B1	B1	B1	B1	B1	B1	B1	B1	B1	B1	B1	B1	B1	B1	B1	B1	B1	B1	B1	B1	B1	B1	B1	B1	B1	B1	B1	B1	B1	B1	B1	B1	B1	B1	B1	B1	B1	B1
153.001	B1	B1	B1	B1	B1	B1	B1	B1	B1	B1	B1	B1	B1	B1	B1	B1	B1	B1	B1	B1	B1	B1	B1	B1	B1	B1	B1	B1	B1	B1	B1	B1	B1	B1	B1	B1	B1	B1	B1	B1	B1	B1	B1	B1	B1	B1	B1	B1	B1
174.001	B1	B1	B1	B1	B1	B1	B1	B1	B1	B1	B1	B1	B1	B1	B1	B1	B1	B1	B1	B1	B1	B1	B1	B1	B1	B1	B1	B1	B1	B1	B1	B1	B1	B1	B1	B1	B1	B1	B1	B1	B1	B1	B1	B1	B1	B1	B1	B1	B1
177.001	B1	B1	B1	B1	B1	B1	B1	B1	B1	B1	B1	B1	B1	B1	B1	B1	B1	B1	B1	B1	B1	B1	B1	B1	B1	B1	B1	B1	B1	B1	B1	B1	B1	B1	B1	B1	B1	B1	B1	B1	B1	B1	B1	B1	B1	B1	B1	B1	B1
181.001	B1	B1	B1	B1	B1	B1	B1	B1	B1	B1	B1	B1	B1	B1	B1	B1	B1	B1	B1	B1	B1	B1	B1	B1	B1	B1	B2	B2	B2	B2	B2	B2	B2	B2	B2	B2	B2	B2	B2	B2	B2	B2	B2	B2	B2	B2	B2	B2	B2
197.001	B1	B1	B1	B1	B1	B1	B1	B1	B1	B1	B1	B1	B1	B1	B1	B1	B1	B1	B1	B1	B1	B1	B1	B1	B1	B1	B1	B1	B1	B1	B1	B1	B1	B1	B1	B1	B1	B1	B1	B1	B1	B1	B1	B1	B1	B1	B1	B1	B1
201.001	B2	B2	B2	B2	B2	B2	B2	B2	B2	B2	B2	B2	B2	B2	B2	B2	B2	B2	B2	B2	B2	B2	B2	B2	B2	B2	B2	B2	B2	B2	B2	B2	B2	B2	B2	B2	B2	B1	B1	B1	B1	B1	B1	B3	B3	B3	B3	B3	B3
211.001	B1	B1	B1	B1	B1	B1	B1	B1	B1	B1	B1	B1	B1	B1	B1	B1	B1	B1	B1	B1	B1	B1	B1	B1	B1	B1	B1	B1	B1	B1	B1	B1	B1	B1	B1	B1	B1	B1	B1	B1	B1	B1	B1	B1	B1	B1	B1	B1	B1
216.001	B1	B1	B3	B3	B3	B3	B3	B3	B3	B3	B23	B23	B23	B23	B23	B23	B23	B23	B23	B23	B23	B23	B23	B23	B23	B23	B23	B23	B23	B23	B23	B23	B23	B23	B23	B23	B23	B23	B23	B23	B23	B23	B23	B23	B23	B23	B3	B3	B3
217.001	B23	B23	B23	B23	B23	B23	B23	B23	B23	B23	B23	B23	B23	B23	B23	B23	B23	B23	B23	B23	B23	B23	B23	B23	B23	B23	B23	B23	B23	B23	B23	B23	B23	B23	B23	B23	B2	B2	B2	B2	B2	B2	B2	B2	B2	B2	B2	B2	B2
218.001	B1	B1	B1	B1	B1	B1	B1	B1	B1	B1	B1	B1	B1	B1	B1	B1	B1	B1	B1	B1	B1	B1	B1	B1	B1	B1	B1	B1	B1	B1	B1	B1	B1	B1	B1	B1	B1	B1	B1	B1	B1	B1	B1	B1	B1	B1	B1	B1	B1
222.001	B1	B1	B1	B1	B1	B1	B1	B1	B1	B1	B1	B1	B1	B2	B2	B2	B2	B2	B2	B2	B2	B2	B2	B2	B2	B2	B2	B2	B2	B2	B2	B2	B2	B2	B2	B2	B2	B2	B2	B2	B2	B2	B2	B2	B2	B2	B2	B2	B2
227.001	B1	B1	B1	B1	B1	B1	B1	B1	B1	B1	B1	B1	B1	B1	B1	B1	B1	B1	B1	B1	B1	B1	B1	B1	B1	B1	B1	B1	B1	B1	B1	B1	B1	B1	B1	B1	B1	B1	B1	B1	B1	B1	B1	B1	B1	B1	B1	B1	B1
241.001	B2	B2	B2	B2	B2	B2	B2	B2	B2	B2	B2	B2	B2	B2	B2	B2	B2	B2	B2	B2	B2	B2	B2	B2	B2	B2	B2	B2	B2	B2	B2	B2	B2	B2	B2	B2	B2	B2	B2	B2	B2	B2	B2	B2	B2	B2	B2	B2	B2
242.016	B1	B1	B1	B1	B1	B1	B1	B1	B1	B1	B1	B1	B1	B1	B1	B1	B1	B1	B1	B1	B1	B1	B1	B1	B1	B1	B1	B1	B1	B1	B1	B1	B1	B1	B1	B1	B1	B1	B1	B1	B1	B1	B1	B1	B1	B1	B1	B1	B1
243.001	B2	B2	B2	B2	B2	B2	B2	B2	B2	B2	B2	B2	B2	B2	B2	B2	B2	B2	B2	B2	B2	B2	B2	B2	B2	B2	B2	B2	B2	B2	B2	B2	B2	B2	B2	B2	B2	B2	B2	B2	B2	B2	B2	B2	B2	B2	B2	B2	B2
255.001	B1	B1	B1	B1	B1	B1	B1	B1	B1	B1	B1	B1	B1	B1	B1	B1	B1	B1	B1	B1	B1	B1	B1	B1	B1	B1	B1	B1	B1	B1	B1	B1	B1	B1	B1	B1	B1	B1	B1	B1	B1	B1	B1	B1	B1	B1	B1	B1	B1
261.001	B2	B2	B2	B2	B2	B2	B2	B2	B2	B2	B2	B2	B2	B2	B2	B2	B2	B2	B2	B2	B2	B2	B2	B2	B2	B2	B2	B2	B2	B2	B2	B2	B2	B2	B2	B2	B2	B1	B1	B1	B1	B1	B1	B1	B1	B1	B1	B1	B1
263.007	B1	B1	B1	B1	B1	B1	B1	B1	B1	B1	B1	B1	B1	B1	B1	B1	B1	B1	B1	B1	B1	B1	B1	B1	B1	B1	B1	B1	B1	B1	B1	B1	B1	B1	B1	B1	B1	B1	B1	B1	B1	B1	B1	B1	B1	B1	B1	B1	B1
269.007	B1	B1	B1	B1	B1	B1	B1	B1	B1	B1	B1	B1	B1	B1	B1	B1	B1	B1	B1	B1	B1	B1	B1	B1	B1	B1	B1	B1	B1	B1	B1	B1	B1	B1	B1	B1	B1	B1	B1	B1	B1	B1	B1	B1	B1	B1	B1	B1	B1
271.001	B2	B2	B2	B2	B2	B2	B2	B2	B2	B2	B2	B2	B2	B2	B2	B2	B2	B2	B2	B2	B2	B2	B2	B2	B2	B2	B2	B2	B2	B2	B2	B2	B2	B2	B2	B2	B1	B1	B1	B23	B23	B23	B23	B23	B23	B23	B23	B23	B23
276.001	B3	B3	B3	B3	B3	B3	B3	B3	B3	B3	B3	B3	B3	B3	B3	B3	B3	B3	B3	B3	B3	B3	B3	B3	B3	B3	B3	B3	B3	B3	B3	B3	B3	B3	B3	B3	B3	B1	B1	B1	B1	B1	B1	B1	B1	B1	B1	B1	B1
282.011	B1	B1	B1	B1	B1	B1	B1	B1	B1	B1	B1	B1	B1	B1	B1	B1	B1	B1	B1	B1	B1	B1	B1	B1	B1	B1	B1	B1	B1	B1	B1	B1	B1	B1	B1	B1	B1	B1	B1	B1	B1	B1	B1	B1	B1	B1	B1	B1	B1
308.001	B1	B1	B1	B1	B1	B1	B1	B1	B1	B1	B1	B1	B1	B1	B1	B1	B1	B1	B1	B1	B1	B1	B1	B1	B1	B1	B1	B1	B1	B1	B1	B1	B1	B1	B1	B1	B1	B1	B1	B1	B1	B1	B1	B1	B1	B1	B1	B1	B1
310.001	B1	B1	B1	B1	B1	B1	B1	B1	B1	B1	B1	B1	B1	B1	B1	B1	B1	B1	B1	B1	B1	B1	B1	B1	B1	B1	B1	B1	B1	B1	B1	B1	B1	B1	B1	B1	B1	B1	B1	B1	B1	B1	B1	B1	B1	B1	B1	B1	B1
310.005	B2	B2	B2	B2	B2	B2	B2	B2	B2	B2	B2	B2	B2	B2	B2	B2	B2	B2	B2	B2	B2	B2	B2	B2	B2	B2	B2	B2	B2	B2	B2	B2	B2	B2	B2	B2	B2	B1	B1	B1	B1	B1	B1	B1	B1	B1	B1	B1	B1
316.001	B2	B2	B2	B2	B2	B2	B2	B2	B2	B2	B2	B2	B2	B2	B2	B2	B2	B2	B2	B2	B2	B2	B2	B2	B2	B2	B2	B2	B2	B2	B2	B2	B2	B2	B2	B2	B2	B1	B1	B1	B1	B1	B1	B1	B1	B1	B1	B1	B1
320.001	B1	B1	B1	B1	B1	B1	B1	B1	B1	B1	B1	B1	B1	B1	B1	B1	B1	B1	B1	B1	B1	B1	B1	B1	B1	B1	B1	B1	B1	B1	B1	B1	B1	B1	B1	B1	B1	B1	B1	B1	B1	B1	B1	B1	B1	B1	B1	B1	B1
324.001	B23	B23	B23	B23	B23	B23	B23	B23	B23	B23	B23	B23	B23	B23	B23	B23	B23	B23	B23	B23	B23	B23	B23	B23	B23	B23	B23	B23	B23	B23	B23	B23	B23	B23	B23	B23	B23	B1	B1	B1	B1	B1	B1	B1	B1	B1	B1	B1	B1
329.001	B1	B1	B1	B1	B1	B1	B1	B1	B1	B1	B1	B1	B1	B1	B1	B1	B1	B1	B1	B1	B1	B1	B1	B1	B1	B1	B1	B1	B1	B1	B1	B1	B1	B1	B1	B1	B1	B1	B1	B1	B1	B1	B1	B1	B1	B1	B1	B1	B1
336.001	B3	B3	B3	B3	B3	B3	B3	B3	B3	B3	B3	B3	B3	B3	B3	B3	B3	B3	B3	B3	B3	B3	B3	B3	B3	B3	B3	B3	B3	B3	B3	B3	B3	B3	B23	B23	B23	B2	B2	B2	B2	B2	B2	B2	B2	B2	B2	B2	B2
338.001	B1	B1	B1	B1	B1	B1	B1	B1	B1	B1	B1	B1	B1	B1	B1	B1	B1	B1	B1	B1	B1	B1	B1	B1	B1	B1	B1	B1	B1	B1	B1	B1	B1	B1	B1	B1	B1	B1	B1	B1	B1	B1	B1	B1	B1	B1	B1	B1	B1
342.001	B3	B3	B3	B3	B3	B3	B3	B3	B3	B3	B3	B3	B3	B3	B3	B3	B3	B3	B3	B3	B3	B3	B3	B3	B3	B3	B3	B3	B3	B3	B3	B3	B3	B3	B3	B3	B3	B1	B1	B1	B1	B1	B1	B1	B1	B1	B1	B1	B1
346.001	B1	B1	B1	B2	B2	B2	B2	B2	B2	B2	B2	B2	B2	B2	B2	B2	B2	B2	B2	B2	B2	B2	B2	B2	B2	B2	B2	B2	B2	B2	B2	B2	B2	B2	B2	B2	B2	B2	B2	B2	B1	B1	B1	B1	B1	B1	B1	B1	B1
365.001	B1	B1	B1	B1	B1	B1	B1	B1	B1	B1	B1	B1	B1	B1	B1	B1	B1	B1	B1	B1	B1	B1	B1	B1	B1	B1	B1	B1	B1	B1	B1	B1	B1	B1	B1	B1	B1	B1	B1	B1	B1	B1	B1	B1	B1	B1	B1	B1	B1
370.001	B1	B1	B1	B1	B1	B1	B1	B1	B1	B1	B1	B1	B1	B1	B1	B1	B1	B1	B1	B1	B1	B1	B1	B1	B1	B1	B1	B1	B1	B1	B1	B1	B1	B1	B1	B1	B1	B1	B1	B1	B1	B1	B1	B1	B1	B1	B1	B1	B1
373.001	B23	B23	B23	B23	B23	B23	B23	B23	B23	B23	B23	B23	B23	B23	B23	B23	B23	B23	B23	B23	B23	B23	B23	B23	B23	B23	B23	B23	B23	B23	B23	B23	B23	B23	B23	B23	B23	B1	B1	B1	B1	B1	B1	B1	B1	B1	B1	B1	B1
376.005	B1	B1	B1	B1	B1	B1	B1	B1	B1	B1	B1	B1	B1	B1	B1	B1	B1	B1	B1	B1	B1	B1	B1	B1	B1	B1	B1	B1	B1	B1	B1	B1	B1	B1	B1	B1	B1	B1	B1	B1	B1	B1	B1	B1	B1	B1	B1	B1	B1
384.001	B1	B1	B2	B2	B2	B2	B2	B2	B2	B2	B2	B2	B2	B2	B2	B2	B2	B2	B2	B2	B2	B2	B2	B2	B2	B2	B2	B2	B2	B2	B2	B2	B2	B2	B2	B2	B2	B2	B2	B1	B1	B1	B2	B2	B2	B2	B2	B2	B2
392.001	B23	B23	B23	B23	B23	B23	B23	B23	B23	B23	B23	B23	B23	B23	B23	B23	B23	B23	B23	B23	B23	B23	B23	B23	B23	B23	B23	B23	B23	B23	B23	B23	B23	B23	B23	B23	B23	B1	B1	B1	B1	B1	B1	B1	B1	B1	B1	B1	B1
459.001	B1	B1	B1	B1	B1	B1	B1	B1	B1	B1	B1	B1	B1	B1	B1	B1	B1	B1	B1	B1	B23	B23	B23	B23	B23	B23	B23	B23	B23	B23	B23	B23	B23	B23	B23	B23	B23	B23	B23	B23	B23	B23	B23	B23	B23	B23	B23	B23	B23
472.008	B23	B23	B23	B23	B23	B23	B23	B23	B23	B23	B23	B23	B23	B23	B23	B23	B23	B23	B23	B23	B23	B23	B23	B23	B23	B23	B23	B23	B23	B23	B23	B23	B23	B23	B23	B23	B23	B2	B2	B2	B2	B2	B2	B2	B2	B2	B2	B2	B2
484.001	B2	B2	B2	B2	B2	B2	B2	B2	B2	B2	B2	B2	B2	B2	B2	B2	B2	B2	B2	B2	B2	B2	B2	B2	B2	B2	B2	B2	B2	B2	B2	B2	B2	B2	B2	B1	B1	B1	B1	B1	B1	B1	B1	B1	B1	B1	B1	B1	B1
500.001	B1	B1	B1	B1	B1	B1	B1	B1	B1	B1	B1	B1	B1	B1	B1	B1	B1	B1	B1	B1	B1	B1	B1	B1	B1	B1	B1	B1	B1	B1	B1	B1	B1	B1	B1	B1	B1	B1	B1	B1	B1	B1	B1	B1	B1	B1	B1	B1	B1
502.001	B3	B3	B3	B3	B3	B3	B3	B3	B3	B3	B3	B3	B3	B3	B3	B3	B3	B3	B3	B3	B3	B3	B3	B3	B3	B3	B3	B3	B3	B3	B3	B3	B3	B3	B3	B3	B3	B1	B1	B1	B1	B1	B1	B1	B1	B1	B1	B1	B1
520.001	B1	B1	B1	B1	B1	B1	B1	B1	B1	B1	B1	B1	B1	B1	B1	B1	B1	B1	B1	B1	B1	B1	B1	B1	B1	B1	B1	B1	B1	B1	B1	B1	B1	B1	B1	B1	B1	B1	B1	B1	B1	B1	B1	B1	B1	B1	B1	B1	B1
524.001	B2	B2	B2	B2	B2	B2	B2	B2	B2	B2	B2	B2	B2	B2	B2	B2	B2	B2	B2	B2	B2	B2	B2	B2	B2	B2	B2	B2	B2	B2	B2	B2	B2	B2	B2	B2	B2	B1	B1	B1	B1	B1	B1	B1	B1	B1	B1	B1	B1
548.001	B1	B1	B1	B1	B1	B1	B1	B1	B1	B1	B1	B1	B1	B1	B1	B1	B1	B1	B1	B1	B1	B1	B1	B1	B1	B1	B1	B1	B1	B1	B1	B1	B1	B1	B1	B1	B1	B1	B1	B1	B1	B1	B1	B1	B1	B1	B1	B1	B1
557.001	B2	B2	B2	B2	B2	B2	B2	B2	B2	B2	B2	B2	B2	B2	B2	B2	B2	B2	B2	B2	B2	B2	B2	B2	B2	B2	B23	B23	B23	B23	B23	B23	B23	B23	B23	B23	B23	B3	B3	B3	B3	B3	B3	B3	B3	B3	B3	B3	B3
563.001	B1	B1	B1	B1	B1	B1	B1	B1	B1	B1	B1	B1	B1	B1	B1	B1	B1	B1	B1	B1	B1	B1	B1	B1	B1	B1	B1	B1	B1	B1	B1	B1	B1	B1	B1	B1	B1	B1	B1	B1	B1	B1	B1	B1	B1	B1	B1	B1	B1
566.001	B1	B1	B1	B1	B1	B1	B1	B1	B2	B2	B2	B2	B2	B2	B2	B2	B2	B2	B2	B2	B2	B2	B2	B2	B2	B2	B2	B2	B2	B2	B2	B2	B2	B2	B2	B2	B2	B2	B2	B2	B2	B2	B2	B2	B2	B1	B3	B3	B3
574.001	B1	B1	B1	B1	B1	B1	B1	B1	B1	B1	B1	B1	B1	B1	B1	B1	B1	B1	B1	B1	B1	B1	B1	B1	B1	B1	B1	B1	B1	B1	B1	B1	B1	B1	B1	B1	B1	B1	B1	B1	B1	B1	B1	B1	B1	B1	B1	B1	B1
660.001	B1	B1	B1	B1	B1	B1	B1	B1	B1	B1	B1	B1	B1	B1	B1	B1	B1	B1	B1	B1	B1	B1	B1	B1	B1	B1	B1	B1	B1	B1	B1	B1	B1	B1	B1	B1	B1	B1	B1	B1	B1	B1	B1	B1	B1	B1	B1	B1	B1
696.008	B1	B1	B1	B1	B1	B1	B1	B1	B1	B1	B1	B3	B3	B3	B3	B3	B3	B3	B3	B3	B3	B3	B3	B3	B3	B3	B3	B3	B3	B3	B3	B3	B3	B3	B3	B3	B3	B3	B3	B3	B3	B3	B3	B3	B3	B3	B3	B3	B3
697.001	B2	B2	B2	B2	B2	B2	B2	B2	B2	B2	B2	B2	B2	B2	B2	B2	B2	B2	B2	B2	B2	B2	B2	B2	B2	B2	B2	B2	B2	B2	B2	B2	B2	B2	B2	B2	B2	B1	B1	B1	B1	B1	B1	B1	B1	B1	B1	B1	B1
697.005	B1	B1	B1	B1	B1	B1	B1	B1	B1	B1	B1	B1	B1	B1	B1	B1	B1	B1	B1	B1	B1	B1	B1	B1	B1	B1	B1	B1	B1	B1	B1	B1	B1	B1	B1	B1	B1	B1	B1	B1	B1	B1	B1	B1	B1	B1	B1	B1	B1
700.001	B2	B2	B2	B2	B2	B2	B2	B2	B2	B2	B2	B2	B2	B2	B2	B2	B2	B2	B2	B2	B2	B2	B2	B2	B2	B2	B2	B2	B2	B2	B2	B2	B2	B2	B2	B2	B2	B1	B1	B1	B1	B1	B1	B1	B1	B1	B1	B1	B1
713.001	B1	B1	B1	B1	B1	B1	B1	B1	B1	B1	B1	B1	B1	B1	B1	B1	B1	B1	B1	B1	B1	B1	B1	B1	B1	B1	B1	B1	B1	B1	B1	B1	B1	B1	B1	B1	B1	B1	B1	B1	B1	B1	B1	B1	B1	B1	B1	B1	B1
720.001	B23	B23	B23	B23	B23	B23	B23	B23	B23	B23	B23	B23	B23	B23	B23	B23	B23	B23	B23	B23	B23	B23	B23	B23	B23	B23	B23	B23	B23	B23	B23	B23	B23	B23	B23	B23	B23	B1	B1	B1	B1	B1	B1	B1	B1	B1	B1	B1	B1
731.001	B1	B1	B1	B1	B1	B1	B1	B1	B1	B1	B1	B1	B1	B1	B1	B1	B1	B1	B1	B1	B1	B1	B1	B1	B1	B1	B1	B1	B1	B1	B1	B1	B1	B1	B1	B1	B1	B1	B1	B1	B1	B1	B1	B1	B1	B1	B1	B1	B1
733.001	B1	B1	B1	B1	B1	B1	B1	B1	B1	B1	B1	B1	B1	B1	B1	B1	B1	B1	B1	B1	B1	B1	B1	B1	B1	B1	B1	B1	B1	B1	B1	B1	B1	B1	B1	B1	B1	B1	B1	B1	B1	B1	B1	B1	B1	B1	B1	B1	B1
735.001	B2	B2	B2	B2	B2	B2	B2	B2	B2	B2	B2	B2	B23	B23	B23	B23	B23	B23	B23	B23	B23	B23	B23	B23	B23	B23	B23	B23	B23	B23	B23	B23	B23	B23	B23	B23	B23	B23	B23	B23	B23	B23	B23	B23	B23	B23	B23	B23	B23
757.001	B1	B1	B1	B1	B1	B1	B1	B1	B1	B1	B1	B1	B1	B1	B1	B1	B1	B1	B1	B1	B1	B1	B1	B1	B1	B1	B1	B1	B1	B1	B1	B1	B1	B1	B1	B1	B1	B1	B1	B1	B1	B1	B1	B1	B1	B1	B1	B1	B1
766.001	B1	B1	B1	B1	B1	B1	B1	B1	B1	B1	B1	B1	B1	B1	B1	B1	B1	B1	B1	B1	B1	B1	B1	B1	B1	B1	B1	B1	B1	B1	B1	B1	B1	B1	B1	B1	B1	B1	B1	B1	B1	B1	B1	B1	B1	B1	B1	B1	B1
767.001	B2	B2	B2	B2	B2	B2	B2	B2	B2	B2	B2	B2	B2	B2	B2	B2	B2	B2	B2	B2	B2	B2	B2	B2	B2	B2	B2	B2	B23	B23	B23	B23	B23	B23	B23	B23	B23	B3	B3	B3	B3	B3	B3	B3	B3	B3	B3	B3	B3
782.001	B3	B3	B3	B3	B3	B3	B3	B3	B3	B3	B3	B3	B3	B3	B3	B3	B3	B3	B3	B3	B3	B3	B3	B3	B3	B3	B3	B3	B3	B3	B3	B3	B3	B3	B3	B3	B3	B1	B1	B1	B1	B1	B1	B1	B1	B1	B1	B1	B1
801.001	B1	B1	B1	B1	B1	B1	B1	B1	B1	B1	B1	B1	B1	B1	B1	B1	B1	B1	B1	B1	B1	B1	B1	B1	B1	B1	B1	B1	B1	B1	B1	B1	B1	B1	B1	B1	B1	B1	B1	B1	B1	B1	B1	B2	B2	B2	B2	B2	B2
817.001	B2	B2	B2	B2	B2	B2	B2	B2	B2	B2	B2	B2	B2	B2	B2	B2	B2	B2	B2	B2	B2	B2	B2	B2	B2	B2	B2	B2	B2	B2	B2	B2	B2	B2	B2	B2	B2	B1	B1	B1	B1	B1	B1	B1	B1	B1	B1	B1	B1
820.001	B1	B1	B1	B3	B3	B3	B3	B3	B3	B3	B3	B3	B3	B3	B3	B3	B3	B3	B3	B3	B3	B3	B3	B3	B3	B3	B3	B3	B3	B3	B3	B3	B3	B3	B3	B3	B3	B3	B3	B3	B3	B3	B3	B3	B3	B3	B3	B3	B3
823.001	B1	B1	B1	B1	B1	B1	B1	B1	B1	B1	B1	B1	B1	B1	B1	B1	B1	B1	B1	B1	B1	B1	B1	B1	B1	B1	B1	B1	B1	B1	B1	B1	B1	B1	B1	B1	B1	B1	B1	B1	B1	B1	B1	B1	B1	B1	B1	B1	B1
829.001	B1	B1	B1	B1	B1	B1	B1	B1	B1	B1	B1	B1	B1	B1	B1	B1	B1	B1	B1	B1	B1	B1	B1	B1	B1	B1	B2	B2	B2	B2	B2	B2	B2	B2	B2	B2	B2	B2	B2	B2	B2	B2	B2	B2	B2	B2	B2	B2	B2
831.001	B1	B1	B1	B1	B1	B1	B1	B1	B1	B1	B1	B1	B1	B1	B1	B1	B1	B1	B1	B1	B1	B1	B1	B1	B1	B1	B1	B1	B1	B1	B1	B1	B1	B1	B1	B1	B1	B1	B1	B1	B1	B1	B1	B1	B1	B1	B1	B1	B1
861.001	B1	B1	B1	B1	B1	B1	B1	B1	B1	B1	B1	B1	B1	B1	B1	B1	B1	B1	B1	B1	B1	B1	B1	B1	B1	B1	B1	B1	B1	B1	B1	B1	B1	B1	B1	B1	B1	B1	B1	B1	B1	B1	B1	B1	B1	B1	B1	B1	B1
864.001	B1	B1	B1	B1	B1	B1	B1	B1	B1	B1	B1	B1	B1	B1	B1	B1	B1	B1	B1	B1	B1	B1	B1	B1	B1	B1	B1	B1	B1	B1	B1	B1	B1	B1	B1	B1	B1	B1	B1	B1	B1	B1	B1	B1	B1	B1	B1	B1	B1
869.001	B1	B1	B1	B1	B1	B1	B1	B1	B1	B1	B1	B1	B1	B1	B1	B1	B1	B1	B1	B1	B1	B1	B1	B1	B1	B1	B1	B1	B1	B1	B1	B1	B1	B1	B1	B1	B1	B1	B2	B2	B2	B2	B2	B2	B2	B2	B2	B2	B2
872.001	B2	B2	B2	B2	B2	B2	B2	B2	B2	B2	B2	B2	B2	B2	B2	B2	B2	B2	B2	B2	B2	B2	B2	B2	B2	B2	B2	B2	B2	B2	B2	B2	B2	B2	B2	B2	B2	B2	B2	B2	B2	B2	B2	B2	B2	B2	B2	B2	B2
874.001	B1	B1	B1	B1	B1	B1	B1	B1	B1	B1	B1	B1	B1	B1	B1	B1	B1	B1	B1	B1	B1	B1	B1	B1	B1	B1	B1	B1	B1	B1	B1	B1	B1	B1	B1	B1	B1	B1	B1	B1	B1	B1	B1	B1	B1	B1	B1	B1	B1
878.001	B1	B1	B1	B1	B1	B1	B1	B1	B1	B1	B1	B1	B1	B1	B1	B1	B1	B1	B1	B1	B1	B1	B1	B1	B1	B1	B1	B1	B1	B1	B1	B1	B1	B2	B2	B2	B2	B2	B2	B2	B2	B2	B2	B2	B2	B2	B2	B2	B2
879.001	B3	B3	B3	B3	B3	B3	B3	B23	B23	B23	B23	B23	B23	B23	B23	B23	B23	B23	B23	B23	B23	B23	B23	B23	B23	B23	B23	B23	B23	B23	B23	B23	B23	B23	B23	B23	B23	B2	B2	B2	B2	B2	B2	B2	B2	B2	B2	B2	B2
882.001	B1	B1	B1	B1	B1	B1	B1	B1	B1	B1	B1	B1	B1	B1	B1	B1	B1	B1	B1	B1	B1	B1	B1	B1	B1	B1	B1	B1	B1	B1	B1	B1	B1	B1	B1	B1	B1	B1	B1	B1	B1	B1	B1	B1	B1	B1	B1	B1	B1
884.001	B1	B1	B1	B1	B1	B1	B1	B1	B1	B1	B1	B1	B1	B1	B1	B1	B1	B1	B1	B1	B1	B1	B1	B1	B1	B1	B1	B1	B1	B1	B1	B1	B1	B1	B1	B1	B1	B1	B1	B1	B1	B1	B1	B1	B1	B1	B1	B1	B1
895.001	B23	B23	B23	B23	B23	B23	B23	B23	B23	B23	B23	B23	B23	B23	B23	B23	B23	B23	B23	B23	B23	B23	B23	B23	B23	B23	B23	B23	B23	B23	B23	B23	B23	B23	B23	B23	B23	B1	B1	B1	B1	B1	B1	B1	B1	B1	B1	B1	B1
898.001	B1	B1	B1	B1	B1	B1	B1	B1	B1	B1	B1	B1	B1	B1	B1	B1	B1	B1	B1	B1	B1	B1	B1	B1	B1	B1	B1	B1	B1	B1	B1	B1	B1	B1	B1	B1	B1	B1	B1	B1	B1	B1	B1	B1	B1	B1	B1	B1	B1
904.001	B1	B1	B1	B1	B1	B1	B1	B1	B1	B1	B1	B1	B1	B1	B1	B1	B1	B1	B1	B1	B1	B1	B1	B1	B1	B1	B1	B1	B1	B1	B1	B1	B1	B1	B1	B1	B1	B1	B1	B1	B1	B1	B1	B1	B1	B1	B1	B1	B1
906.001	B1	B1	B1	B1	B1	B1	B1	B1	B1	B1	B1	B1	B1	B1	B1	B1	B1	B1	B1	B1	B1	B1	B1	B1	B1	B1	B1	B1	B1	B1	B1	B1	B1	B1	B1	B1	B1	B1	B1	B1	B1	B1	B1	B1	B1	B1	B1	B1	B1
917.001	B3	B3	B3	B3	B3	B3	B3	B3	B3	B3	B3	B3	B3	B3	B3	B3	B3	B3	B3	B3	B3	B3	B3	B3	B3	B3	B3	B3	B3	B3	B3	B3	B3	B3	B3	B3	B3	B1	B1	B1	B1	B1	B1	B1	B1	B1	B1	B1	B1
919.001	B2	B2	B2	B2	B2	B2	B2	B2	B2	B2	B2	B2	B2	B23	B23	B23	B23	B23	B23	B23	B23	B23	B23	B23	B23	B23	B23	B23	B23	B23	B23	B23	B23	B23	B23	B23	B23	B23	B23	B23	B23	B23	B23	B3	B3	B3	B3	B3	B3
924.001	B2	B2	B2	B2	B2	B2	B2	B2	B2	B2	B2	B2	B2	B2	B2	B2	B2	B2	B2	B2	B2	B2	B2	B2	B2	B2	B2	B2	B2	B2	B2	B2	B2	B2	B2	B2	B2	B1	B1	B1	B1	B1	B1	B1	B1	B1	B1	B1	B1
940.001	B23	B23	B23	B23	B23	B23	B23	B23	B23	B23	B23	B23	B23	B23	B23	B23	B23	B23	B23	B23	B23	B23	B23	B23	B23	B23	B23	B23	B23	B23	B23	B23	B23	B23	B23	B23	B23	B1	B1	B1	B1	B1	B1	B1	B1	B1	B1	B1	B1
953.001	B1	B1	B1	B1	B1	B1	B1	B1	B1	B1	B1	B1	B1	B1	B1	B1	B1	B1	B1	B1	B1	B1	B1	B1	B1	B1	B1	B1	B1	B1	B1	B1	B1	B1	B1	B1	B1	B1	B1	B1	B1	B1	B1	B1	B1	B1	B1	B1	B1
954.001	B23	B23	B23	B23	B23	B23	B23	B23	B23	B23	B23	B23	B23	B23	B23	B23	B23	B23	B23	B23	B23	B23	B23	B23	B23	B23	B23	B23	B23	B23	B23	B23	B23	B23	B23	B23	B23	B23	B23	B23	B23	B23	B23	B23	B23	B23	B23	B23	B23
955.001	B1	B1	B1	B1	B1	B1	B1	B1	B1	B1	B1	B1	B1	B1	B1	B1	B1	B1	B1	B1	B1	B1	B1	B1	B1	B1	B1	B1	B1	B1	B1	B1	B1	B1	B1	B1	B1	B1	B1	B1	B1	B1	B1	B1	B1	B1	B1	B1	B1
985.001	B1	B1	B1	B1	B1	B1	B1	B1	B1	B1	B1	B1	B1	B1	B1	B1	B1	B1	B1	B1	B1	B1	B1	B1	B2	B2	B2	B2	B2	B2	B2	B2	B2	B2	B2	B2	B2	B2	B2	B2	B2	B2	B2	B2	B2	B2	B2	B2	B2
989.001	B1	B1	B1	B1	B1	B1	B1	B1	B1	B1	B1	B1	B1	B1	B1	B1	B1	B1	B1	B1	B1	B1	B1	B1	B1	B1	B1	B1	B1	B1	B1	B1	B1	B1	B1	B1	B1	B1	B1	B1	B1	B1	B1	B1	B1	B1	B1	B1	B1
997.001	B1	B1	B1	B1	B1	B1	B1	B1	B1	B1	B1	B1	B1	B1	B1	B1	B1	B1	B1	B1	B1	B1	B1	B1	B1	B1	B1	B1	B1	B1	B1	B1	B1	B1	B1	B1	B1	B1	B1	B1	B1	B1	B1	B1	B1	B1	B1	B1	B1
1006.001	B1	B1	B1	B1	B1	B1	B1	B1	B1	B1	B1	B1	B1	B1	B1	B1	B1	B1	B1	B1	B1	B1	B1	B1	B1	B1	B1	B1	B1	B1	B1	B1	B1	B1	B1	B1	B1	B1	B1	B1	B1	B1	B1	B1	B1	B1	B1	B1	B1
1024.001	B1	B3	B3	B3	B3	B3	B3	B3	B3	B3	B3	B3	B3	B3	B3	B3	B3	B3	B3	B3	B3	B3	B3	B3	B3	B3	B3	B3	B3	B3	B3	B3	B3	B3	B3	B3	B3	B3	B1	B1	B1	B1	B1	B1	B1	B1	B1	B1	B1
1052.001	B1	B1	B1	B1	B1	B1	B1	B1	B1	B1	B1	B1	B1	B1	B1	B1	B1	B1	B1	B1	B1	B1	B1	B1	B1	B1	B1	B1	B1	B1	B1	B1	B1	B1	B1	B1	B1	B1	B1	B1	B1	B1	B1	B1	B1	B1	B1	B1	B1
1062.001	B1	B1	B1	B1	B1	B1	B1	B1	B1	B1	B1	B1	B1	B1	B1	B1	B1	B1	B1	B1	B1	B1	B1	B1	B1	B1	B1	B1	B1	B1	B1	B1	B1	B1	B1	B1	B1	B1	B1	B1	B1	B1	B1	B1	B1	B1	B1	B1	B1
1086.001	B1	B1	B1	B1	B1	B1	B1	B1	B1	B1	B1	B1	B1	B1	B1	B1	B1	B1	B1	B1	B1	B1	B1	B1	B1	B1	B1	B1	B1	B1	B1	B1	B1	B1	B1	B1	B1	B1	B1	B1	B1	B1	B1	B1	B1	B1	B1	B1	B1
1092.001	B1	B1	B1	B1	B1	B1	B1	B1	B1	B1	B1	B1	B1	B1	B1	B1	B1	B1	B1	B1	B1	B1	B1	B1	B1	B1	B1	B1	B1	B1	B1	B1	B1	B1	B1	B1	B1	B1	B1	B1	B1	B1	B1	B1	B1	B1	B1	B1	B1
1093.001	B1	B1	B1	B1	B1	B1	B1	B1	B1	B1	B1	B1	B1	B1	B1	B1	B1	B1	B1	B1	B1	B1	B1	B1	B1	B1	B1	B1	B1	B1	B1	B1	B1	B1	B1	B1	B1	B1	B1	B1	B1	B1	B1	B1	B1	B1	B1	B1	B1
1160.001	B3	B3	B3	B3	B3	B3	B3	B3	B3	B3	B3	B3	B3	B3	B3	B3	B3	B3	B3	B3	B3	B3	B3	B3	B3	B3	B3	B3	B3	B3	B3	B3	B3	B3	B3	B3	B3	B1	B1	B1	B1	B1	B1	B1	B1	B1	B1	B1	B1
1173.001	B1	B1	B1	B1	B1	B1	B1	B1	B1	B1	B1	B1	B1	B1	B1	B1	B1	B1	B1	B1	B1	B1	B1	B1	B1	B1	B1	B1	B1	B1	B1	B1	B1	B1	B1	B1	B1	B1	B1	B1	B1	B1	B1	B1	B1	B1	B1	B1	B1
1174.001	B1	B2	B2	B2	B2	B2	B2	B2	B2	B2	B2	B2	B2	B2	B2	B2	B2	B2	B2	B2	B2	B2	B2	B2	B2	B2	B2	B2	B2	B2	B2	B2	B2	B2	B2	B2	B2	B1	B1	B1	B1	B1	B1	B1	B1	B1	B1	B1	B1
1176.001	B2	B2	B2	B2	B2	B2	B2	B2	B2	B2	B2	B2	B2	B2	B2	B2	B2	B2	B2	B2	B2	B2	B2	B2	B2	B2	B23	B23	B23	B23	B23	B23	B23	B23	B23	B23	B23	B3	B3	B3	B3	B3	B3	B3	B3	B3	B3	B3	B3
1178.001	B1	B1	B1	B1	B1	B1	B1	B1	B1	B1	B1	B1	B1	B1	B1	B1	B1	B1	B1	B1	B1	B1	B1	B1	B1	B1	B1	B1	B1	B1	B1	B1	B1	B1	B1	B1	B1	B1	B1	B1	B1	B1	B1	B1	B1	B1	B1	B3	B3
1200.001	B1	B1	B1	B1	B1	B1	B1	B1	B1	B1	B1	B1	B1	B1	B1	B1	B1	B1	B1	B1	B1	B1	B1	B1	B1	B1	B1	B1	B1	B1	B1	B1	B1	B1	B1	B1	B1	B1	B1	B1	B1	B1	B1	B1	B1	B1	B1	B1	B1
1206.001	B1	B1	B1	B1	B1	B1	B1	B1	B1	B1	B1	B1	B1	B1	B1	B1	B1	B1	B1	B1	B1	B1	B1	B1	B1	B1	B1	B1	B1	B1	B1	B1	B1	B1	B1	B1	B1	B1	B1	B1	B1	B1	B1	B1	B1	B1	B1	B1	B1
1225.001	B1	B1	B1	B1	B1	B1	B1	B1	B1	B1	B1	B1	B1	B1	B1	B1	B1	B1	B1	B1	B1	B1	B1	B1	B1	B1	B1	B1	B1	B1	B1	B1	B1	B1	B1	B1	B1	B1	B1	B1	B1	B1	B1	B1	B1	B1	B1	B1	B1
1232.001	B1	B1	B1	B1	B1	B1	B1	B1	B1	B1	B1	B1	B1	B1	B1	B1	B1	B1	B1	B1	B1	B1	B1	B1	B1	B1	B1	B1	B1	B1	B1	B1	B1	B1	B1	B1	B1	B1	B1	B1	B1	B1	B1	B1	B1	B1	B1	B1	B1
1260.001	B23	B23	B23	B23	B23	B23	B23	B23	B23	B23	B23	B23	B23	B23	B23	B23	B23	B23	B23	B23	B23	B23	B23	B23	B23	B23	B23	B23	B23	B23	B23	B23	B23	B23	B23	B23	B23	B1	B1	B1	B1	B1	B1	B1	B1	B1	B1	B1	B1
1280.001	B1	B1	B1	B1	B1	B1	B1	B1	B1	B1	B1	B1	B1	B1	B1	B1	B1	B1	B1	B1	B1	B1	B1	B1	B1	B1	B1	B1	B1	B1	B1	B1	B1	B1	B1	B1	B1	B1	B1	B1	B1	B1	B1	B1	B1	B1	B1	B1	B1
1281.001	B1	B1	B1	B1	B1	B1	B1	B1	B1	B2	B2	B2	B2	B2	B2	B2	B2	B2	B2	B2	B2	B2	B2	B2	B2	B2	B2	B2	B2	B2	B2	B2	B2	B2	B2	B2	B2	B2	B2	B2	B2	B2	B2	B2	B2	B2	B1	B1	B1
1292.001	B1	B1	B1	B1	B1	B1	B1	B1	B1	B1	B1	B1	B1	B1	B1	B1	B1	B1	B1	B1	B1	B1	B1	B1	B1	B1	B1	B1	B1	B1	B1	B1	B1	B1	B1	B1	B1	B1	B1	B1	B1	B1	B1	B1	B1	B1	B1	B1	B1
1293.001	B1	B1	B1	B1	B1	B1	B1	B1	B1	B1	B1	B1	B1	B1	B1	B1	B1	B1	B1	B1	B1	B1	B1	B1	B1	B1	B1	B1	B1	B1	B1	B1	B1	B1	B1	B1	B1	B1	B1	B1	B1	B1	B1	B1	B1	B1	B1	B1	B1
1294.001	B1	B1	B1	B1	B1	B1	B1	B1	B1	B1	B1	B1	B1	B1	B1	B1	B1	B1	B1	B1	B1	B1	B1	B1	B1	B1	B1	B1	B1	B1	B1	B1	B1	B1	B1	B1	B2	B2	B2	B2	B2	B2	B2	B2	B2	B2	B2	B2	B2
1300.001	B1	B1	B1	B1	B1	B1	B1	B1	B1	B1	B1	B1	B1	B1	B1	B1	B1	B1	B1	B1	B1	B1	B1	B1	B1	B1	B1	B1	B1	B1	B1	B1	B1	B2	B2	B2	B2	B2	B2	B2	B2	B2	B2	B2	B2	B2	B2	B2	B2
1304.001	B1	B1	B1	B1	B1	B1	B1	B1	B1	B1	B1	B1	B1	B1	B1	B1	B1	B1	B1	B1	B1	B1	B1	B1	B1	B1	B1	B1	B1	B1	B1	B1	B1	B1	B1	B1	B1	B1	B1	B1	B1	B1	B1	B1	B1	B1	B1	B1	B1
1315.005	B1	B1	B1	B1	B1	B1	B1	B1	B1	B1	B1	B1	B1	B1	B1	B1	B1	B1	B1	B1	B1	B1	B1	B1	B1	B1	B1	B1	B1	B1	B1	B1	B1	B1	B1	B1	B1	B1	B1	B1	B1	B1	B1	B1	B1	B1	B1	B1	B1
1338.001	B1	B1	B1	B1	B1	B1	B1	B1	B1	B1	B1	B1	B1	B1	B1	B1	B1	B1	B1	B1	B1	B1	B1	B1	B1	B1	B1	B1	B1	B1	B1	B1	B1	B1	B1	B1	B1	B1	B1	B1	B1	B1	B1	B1	B1	B1	B1	B1	B1
1346.001	B1	B1	B1	B1	B1	B1	B1	B1	B1	B1	B1	B1	B1	B1	B1	B1	B1	B1	B1	B1	B1	B1	B1	B1	B1	B1	B1	B1	B1	B1	B1	B1	B1	B1	B1	B1	B1	B1	B1	B1	B1	B1	B1	B1	B1	B1	B1	B1	B1
1358.001	B1	B1	B1	B1	B1	B1	B1	B2	B23	B23	B23	B23	B23	B23	B23	B23	B23	B23	B23	B23	B23	B23	B23	B23	B23	B23	B23	B23	B23	B23	B23	B23	B23	B23	B23	B23	B23	B23	B23	B23	B23	B23	B23	B23	B23	B2	B2	B2	B2
1365.001	B1	B1	B1	B1	B1	B1	B1	B1	B1	B1	B1	B1	B1	B1	B1	B1	B1	B1	B1	B1	B1	B1	B1	B1	B1	B1	B1	B1	B1	B1	B1	B1	B1	B1	B1	B1	B1	B1	B1	B1	B1	B1	B1	B1	B1	B1	B1	B1	B1
1368.001	B2	B2	B2	B2	B2	B2	B2	B2	B2	B2	B2	B2	B2	B2	B2	B2	B2	B2	B2	B2	B2	B2	B2	B2	B2	B2	B2	B2	B2	B2	B2	B2	B2	B2	B2	B2	B2	B1	B1	B1	B1	B1	B1	B1	B1	B1	B1	B1	B1
1369.001	B1	B1	B1	B1	B1	B1	B1	B1	B1	B1	B1	B1	B1	B1	B1	B1	B1	B1	B1	B1	B1	B1	B1	B1	B1	B1	B1	B1	B1	B1	B1	B1	B1	B1	B1	B1	B1	B1	B1	B1	B1	B1	B1	B1	B1	B1	B1	B2	B2
1370.001	B2	B2	B2	B2	B2	B2	B2	B2	B2	B2	B2	B2	B2	B2	B2	B2	B2	B2	B2	B2	B2	B2	B2	B2	B2	B2	B2	B2	B2	B2	B2	B2	B2	B2	B2	B2	B2	B2	B2	B1	B1	B1	B1	B1	B1	B1	B1	B1	B1
1372.001	B1	B1	B1	B1	B1	B1	B1	B1	B1	B1	B1	B1	B1	B1	B1	B1	B1	B1	B1	B1	B1	B1	B1	B1	B1	B1	B1	B1	B1	B1	B1	B1	B1	B1	B2	B2	B2	B2	B2	B2	B2	B2	B2	B2	B2	B2	B2	B2	B2
1380.001	B1	B1	B1	B3	B3	B3	B3	B3	B3	B3	B3	B3	B3	B3	B3	B3	B3	B3	B3	B3	B3	B3	B3	B3	B3	B3	B3	B3	B3	B3	B3	B3	B3	B3	B3	B3	B3	B3	B3	B3	B1	B1	B1	B1	B1	B1	B1	B1	B1
1383.001	B1	B1	B1	B1	B1	B1	B1	B1	B1	B1	B1	B1	B1	B1	B1	B1	B1	B1	B1	B1	B1	B1	B1	B1	B1	B1	B1	B1	B1	B1	B1	B1	B1	B1	B1	B1	B1	B1	B1	B1	B1	B1	B1	B1	B1	B1	B1	B1	B1
1385.001	B1	B1	B1	B1	B1	B1	B1	B1	B1	B1	B1	B1	B1	B1	B1	B1	B1	B1	B1	B1	B1	B1	B1	B1	B1	B1	B1	B1	B1	B1	B1	B1	B1	B1	B1	B1	B1	B1	B1	B1	B1	B1	B1	B1	B1	B1	B1	B1	B1
1397.001	B2	B2	B2	B2	B2	B2	B2	B2	B2	B2	B2	B2	B2	B2	B2	B2	B2	B2	B2	B2	B2	B2	B2	B2	B2	B2	B2	B2	B2	B2	B2	B2	B2	B2	B2	B2	B2	B1	B1	B1	B1	B1	B1	B1	B1	B1	B1	B1	B1
1405.001	B1	B1	B1	B1	B1	B1	B1	B1	B1	B1	B1	B1	B1	B1	B1	B1	B1	B1	B1	B1	B1	B1	B1	B1	B1	B1	B1	B1	B1	B1	B1	B1	B1	B1	B1	B1	B1	B1	B1	B1	B1	B1	B1	B1	B1	B1	B1	B1	B1
1411.001	B1	B3	B3	B3	B3	B3	B3	B3	B3	B3	B3	B3	B3	B3	B3	B3	B3	B3	B3	B3	B3	B3	B3	B3	B3	B3	B3	B3	B3	B3	B3	B3	B3	B3	B3	B3	B3	B1	B1	B1	B1	B1	B1	B1	B1	B1	B1	B1	B1
1419.001	B1	B1	B1	B1	B1	B1	B1	B1	B1	B1	B1	B1	B1	B1	B1	B1	B1	B1	B1	B1	B1	B1	B1	B1	B1	B1	B1	B1	B1	B1	B1	B1	B1	B1	B1	B1	B1	B1	B1	B1	B1	B1	B1	B1	B1	B1	B1	B1	B1
1420.001	B1	B1	B1	B1	B1	B1	B1	B1	B1	B1	B1	B1	B1	B1	B1	B1	B1	B1	B1	B1	B1	B1	B1	B1	B1	B1	B1	B1	B1	B1	B1	B1	B1	B1	B1	B1	B1	B1	B1	B1	B1	B1	B1	B1	B1	B1	B1	B1	B1
1421.001	B1	B1	B1	B1	B1	B1	B1	B1	B1	B1	B1	B1	B1	B1	B1	B1	B1	B1	B1	B1	B1	B1	B1	B1	B1	B1	B1	B1	B1	B1	B1	B1	B1	B1	B1	B1	B1	B1	B1	B1	B1	B2	B2	B2	B2	B2	B2	B2	B2
1422.001	B1	B1	B1	B1	B1	B1	B1	B1	B1	B1	B1	B1	B1	B1	B1	B1	B1	B1	B1	B2	B2	B2	B2	B2	B2	B2	B23	B23	B23	B23	B23	B23	B23	B23	B23	B23	B23	B23	B23	B23	B23	B23	B23	B23	B23	B23	B23	B23	B23
1423.001	B1	B1	B1	B1	B1	B1	B1	B1	B1	B1	B1	B1	B1	B1	B1	B1	B1	B1	B1	B1	B1	B1	B1	B1	B1	B1	B1	B1	B1	B1	B1	B1	B1	B1	B1	B1	B1	B1	B1	B1	B1	B1	B1	B1	B1	B1	B1	B1	B1
1424.001	B1	B1	B1	B1	B1	B1	B1	B1	B1	B1	B1	B1	B1	B1	B1	B1	B1	B1	B1	B1	B1	B1	B1	B1	B1	B1	B1	B1	B1	B1	B1	B1	B1	B1	B1	B1	B1	B1	B1	B1	B1	B1	B1	B1	B1	B1	B1	B1	B1
1426.001	B1	B1	B1	B1	B1	B1	B1	B1	B1	B1	B1	B1	B1	B1	B1	B1	B1	B1	B1	B1	B1	B1	B1	B1	B1	B1	B1	B1	B1	B1	B1	B1	B1	B1	B1	B1	B1	B1	B1	B1	B1	B1	B1	B1	B1	B1	B1	B1	B1
1432.001	B1	B1	B1	B1	B1	B1	B23	B23	B23	B23	B23	B23	B23	B23	B23	B23	B23	B23	B23	B23	B23	B23	B23	B23	B23	B23	B23	B23	B23	B23	B23	B23	B23	B23	B23	B23	B23	B23	B23	B23	B23	B23	B2	B2	B2	B2	B2	B2	B2
1441.001	B1	B1	B1	B1	B1	B1	B1	B1	B1	B1	B1	B1	B1	B1	B1	B1	B1	B1	B1	B1	B1	B1	B1	B1	B1	B1	B1	B1	B1	B1	B1	B1	B1	B1	B1	B1	B1	B1	B1	B1	B1	B1	B1	B1	B1	B1	B1	B1	B1
1447.001	B1	B1	B1	B1	B1	B1	B1	B1	B1	B1	B1	B1	B1	B1	B1	B1	B1	B1	B1	B1	B1	B1	B1	B1	B1	B1	B1	B1	B1	B1	B1	B1	B1	B1	B1	B1	B1	B1	B1	B1	B1	B1	B1	B1	B1	B1	B1	B1	B1
1448.001	B23	B23	B23	B23	B23	B23	B23	B23	B23	B23	B23	B23	B23	B23	B23	B23	B23	B23	B23	B23	B23	B23	B23	B23	B23	B23	B23	B23	B23	B23	B23	B23	B23	B23	B23	B23	B23	B1	B1	B1	B1	B1	B1	B1	B1	B1	B1	B1	B1
1459.001	B1	B1	B1	B1	B1	B1	B1	B1	B1	B1	B1	B1	B1	B1	B1	B1	B1	B1	B1	B1	B1	B1	B1	B1	B1	B1	B1	B1	B1	B1	B1	B1	B1	B1	B1	B1	B1	B1	B1	B1	B1	B1	B1	B1	B1	B1	B2	B2	B2
1461.001	B1	B1	B1	B1	B1	B1	B1	B1	B1	B1	B1	B1	B1	B1	B1	B1	B1	B1	B1	B1	B1	B1	B1	B1	B1	B1	B1	B1	B1	B1	B2	B2	B2	B2	B2	B2	B2	B2	B2	B2	B2	B2	B2	B2	B2	B2	B2	B2	B2
1499.001	B1	B1	B1	B1	B1	B1	B1	B1	B1	B1	B1	B1	B1	B1	B1	B1	B1	B1	B1	B1	B1	B1	B1	B1	B1	B1	B1	B1	B1	B1	B1	B1	B1	B1	B1	B1	B1	B1	B1	B1	B1	B1	B1	B1	B1	B1	B1	B1	B1
1501.001	B1	B3	B3	B3	B3	B3	B3	B3	B3	B3	B3	B3	B3	B3	B3	B3	B3	B3	B3	B3	B3	B3	B3	B3	B3	B3	B3	B3	B3	B3	B3	B3	B3	B3	B3	B3	B3	B3	B3	B3	B3	B3	B3	B3	B3	B3	B3	B3	B3
1503.001	B1	B1	B1	B1	B1	B1	B1	B1	B1	B1	B1	B1	B1	B1	B1	B1	B3	B3	B3	B3	B3	B3	B3	B3	B3	B3	B3	B3	B3	B3	B3	B3	B3	B3	B3	B3	B3	B3	B3	B3	B3	B3	B3	B3	B3	B3	B3	B3	B3
1505.001	B1	B1	B1	B1	B1	B1	B1	B1	B1	B1	B1	B1	B1	B1	B1	B1	B1	B1	B1	B1	B1	B1	B1	B1	B1	B1	B1	B1	B1	B1	B1	B1	B1	B1	B1	B1	B1	B1	B1	B1	B1	B1	B1	B1	B1	B1	B1	B1	B1
1505.004	B1	B1	B1	B1	B1	B1	B1	B1	B1	B1	B1	B1	B1	B1	B1	B1	B1	B1	B1	B1	B1	B1	B1	B1	B1	B1	B1	B1	B1	B1	B1	B1	B1	B1	B1	B1	B1	B1	B1	B1	B1	B1	B1	B1	B1	B1	B1	B1	B1
1514.001	B1	B1	B1	B1	B1	B1	B1	B1	B1	B1	B1	B1	B1	B1	B1	B1	B1	B1	B1	B1	B1	B1	B1	B1	B1	B1	B1	B1	B1	B1	B1	B1	B1	B1	B1	B1	B1	B1	B1	B1	B1	B1	B1	B1	B1	B1	B1	B1	B1
1531.001	B3	B3	B3	B3	B3	B3	B3	B3	B3	B3	B3	B3	B3	B3	B3	B3	B3	B3	B3	B3	B3	B3	B3	B3	B3	B3	B3	B3	B3	B3	B3	B1	B1	B1	B1	B1	B1	B1	B1	B1	B1	B1	B1	B1	B1	B1	B1	B1	B1
1533.001	B1	B1	B1	B1	B1	B1	B1	B1	B1	B1	B1	B1	B1	B1	B1	B1	B1	B1	B1	B1	B1	B1	B1	B1	B1	B1	B1	B1	B1	B1	B1	B1	B1	B1	B1	B1	B1	B1	B1	B1	B1	B1	B1	B1	B1	B1	B1	B1
1537.001	B3	B3	B3	B3	B3	B3	B3	B3	B3	B3	B3	B3	B3	B3	B3	B3	B3	B3	B3	B3	B3	B3	B3	B3	B3	B3	B3	B3	B3	B3	B3	B3	B3	B3	B3	B3	B3	B3	B3	B3	B3	B3	B3	B23	B23	B23	B23	B23	B23
1558.001	B2	B2	B2	B2	B2	B2	B2	B2	B2	B2	B2	B2	B2	B2	B2	B2	B2	B2	B2	B2	B2	B2	B2	B2	B2	B2	B2	B2	B2	B2	B2	B2	B2	B2	B2	B2	B2	B2	B2	B2	B1	B1	B1	B1	B1	B1	B1	B1	B1
1567.001	B1	B1	B1	B1	B1	B1	B1	B1	B1	B2	B2	B2	B2	B2	B2	B2	B2	B2	B2	B2	B2	B2	B2	B2	B2	B2	B2	B2	B2	B2	B2	B2	B2	B2	B2	B2	B2	B2	B2	B2	B2	B2	B2	B2	B2	B2	B2	B2	B2
1573.001	B1	B1	B2	B2	B2	B2	B2	B2	B2	B2	B2	B2	B2	B2	B2	B2	B2	B2	B2	B2	B2	B2	B2	B2	B2	B2	B2	B2	B2	B2	B2	B2	B2	B2	B2	B2	B2	B2	B2	B1	B1	B1	B1	B1	B1	B1	B1	B1	B1
3259.001	B1	B2	B2	B2	B2	B2	B2	B2	B2	B2	B2	B2	B2	B2	B2	B2	B2	B2	B2	B2	B2	B2	B2	B2	B2	B2	B2	B2	B2	B2	B2	B2	B2	B2	B2	B2	B2	B1	B1	B1	B1	B1	B1	B1	B1	B1	B1	B1	B1
3330.001	B1	B1	B1	B1	B1	B1	B1	B1	B1	B1	B1	B1	B1	B1	B1	B1	B1	B1	B1	B1	B1	B1	B1	B1	B1	B1	B1	B1	B1	B1	B1	B1	B1	B1	B1	B1	B1	B1	B1	B1	B1	B1	B1	B1	B1	B1	B1	B1	B1
3336.001	B1	B1	B1	B1	B1	B1	B1	B1	B1	B1	B1	B1	B1	B1	B1	B1	B1	B1	B1	B1	B1	B1	B1	B1	B1	B1	B1	B1	B1	B1	B1	B1	B1	B1	B1	B1	B1	B1	B1	B1	B1	B1	B1	B1	B1	B1	B1	B1	B1
3502.001	B1	B1	B1	B1	B1	B1	B1	B1	B1	B1	B1	B1	B1	B1	B1	B1	B1	B1	B1	B1	B1	B1	B1	B1	B1	B1	B1	B1	B1	B2	B2	B2	B2	B2	B23	B23	B23	B23	B23	B23	B23	B23	B23	B23	B23	B23	B23	B23	B23
3541.001	B1	B1	B1	B1	B1	B1	B1	B1	B1	B1	B1	B1	B1	B1	B1	B1	B1	B1	B1	B1	B1	B1	B1	B1	B1	B1	B1	B1	B1	B1	B1	B1	B1	B1	B1	B1	B1	B1	B1	B1	B1	B1	B1	B1	B1	B1	B1	B1	B1
3546.001	B1	B1	B1	B1	B1	B1	B1	B1	B1	B1	B1	B1	B1	B1	B1	B1	B1	B1	B1	B1	B1	B1	B1	B1	B1	B1	B1	B1	B1	B1	B1	B1	B1	B1	B1	B1	B1	B1	B1	B1	B1	B3	B3	B23	B23	B23	B23	B23	B23
3546.002	B1	B1	B1	B1	B1	B1	B1	B1	B1	B1	B1	B1	B1	B1	B1	B1	B23	B23	B23	B23	B23	B23	B23	B23	B23	B23	B23	B23	B23	B23	B23	B23	B23	B23	B23	B23	B23	B23	B23	B23	B23	B23	B23	B23	B23	B23	B23	B23	B23
3547.001	B1	B1	B1	B1	B1	B1	B1	B1	B1	B1	B1	B1	B1	B1	B1	B1	B1	B1	B1	B1	B1	B1	B1	B1	B1	B1	B1	B1	B1	B1	B1	B1	B1	B1	B1	B1	B1	B1	B1	B1	B1	B1	B1	B1	B1	B1	B1	B1	B1
3549.001	B1	B23	B23	B23	B23	B23	B23	B23	B23	B23	B23	B23	B23	B23	B23	B23	B23	B23	B23	B23	B23	B23	B23	B23	B23	B23	B23	B23	B23	B23	B23	B23	B23	B23	B23	B23	B23	B23	B23	B23	B23	B23	B23	B23	B23	B23	B23	B23	B23
3549.002	B1	B1	B1	B1	B1	B1	B1	B1	B1	B1	B1	B1	B1	B1	B1	B1	B1	B1	B1	B1	B1	B1	B1	B1	B1	B1	B1	B1	B1	B1	B1	B1	B1	B1	B1	B1	B1	B1	B1	B1	B1	B1	B1	B1	B1	B1	B1	B1	B1
3550.001	B1	B1	B1	B1	B1	B1	B1	B1	B1	B1	B1	B1	B1	B1	B1	B1	B1	B1	B1	B1	B1	B1	B1	B1	B1	B1	B1	B1	B1	B1	B1	B1	B1	B1	B1	B1	B1	B1	B1	B1	B1	B1	B1	B1	B1	B1	B1	B1	B1
3553.001	B1	B1	B1	B1	B1	B1	B1	B1	B1	B1	B1	B1	B1	B1	B1	B1	B1	B2	B2	B2	B2	B2	B2	B2	B2	B2	B2	B2	B2	B2	B2	B2	B2	B2	B2	B2	B2	B2	B2	B2	B2	B2	B2	B2	B2	B2	B2	B2	B2
3558.001	B1	B1	B1	B1	B1	B1	B1	B1	B1	B1	B1	B1	B1	B1	B1	B1	B1	B1	B1	B1	B1	B1	B1	B1	B1	B1	B1	B1	B1	B1	B1	B1	B1	B1	B1	B1	B1	B1	B1	B1	B1	B1	B1	B1	B1	B1	B1	B1	B1
3579.001	B1	B1	B1	B1	B1	B1	B1	B1	B1	B1	B1	B1	B1	B1	B1	B1	B1	B1	B1	B1	B1	B1	B1	B1	B1	B1	B1	B1	B1	B1	B1	B1	B1	B1	B1	B1	B1	B1	B1	B1	B1	B1	B1	B1	B1	B1	B1	B1	B1
3611.001	B1	B2	B2	B2	B2	B2	B2	B2	B2	B2	B2	B2	B2	B2	B2	B2	B2	B2	B2	B2	B2	B2	B2	B2	B2	B2	B2	B2	B2	B2	B2	B2	B2	B2	B2	B2	B2	B2	B2	B2	B2	B2	B2	B2	B2	B2	B2	B2	B2
3617.001	B1	B1	B1	B1	B1	B1	B1	B1	B1	B1	B1	B1	B1	B1	B1	B1	B1	B1	B1	B1	B1	B1	B1	B1	B1	B1	B1	B1	B1	B1	B1	B1	B1	B1	B1	B1	B1	B1	B1	B1	B1	B1	B1	B1	B1	B1	B1	B1	B1
3620.001	B1	B1	B1	B1	B1	B1	B1	B1	B1	B1	B1	B1	B1	B1	B1	B1	B1	B1	B1	B1	B1	B1	B1	B1	B1	B1	B1	B1	B1	B1	B1	B1	B1	B1	B1	B1	B1	B1	B1	B1	B1	B1	B1	B1	B1	B1	B1	B1	B1
3621.001	B1	B1	B1	B1	B1	B1	B1	B1	B1	B1	B1	B1	B1	B1	B1	B1	B1	B1	B1	B1	B1	B1	B1	B1	B1	B1	B1	B1	B1	B1	B1	B1	B1	B1	B1	B1	B1	B1	B1	B1	B1	B1	B1	B1	B1	B1	B1	B1	B1
3622.001	B1	B1	B1	B1	B1	B1	B1	B1	B1	B1	B1	B1	B1	B1	B1	B1	B1	B1	B1	B1	B1	B1	B1	B1	B1	B1	B1	B1	B1	B1	B1	B1	B1	B1	B1	B1	B1	B1	B1	B1	B1	B1	B1	B1	B1	B1	B1	B1	B1
3627.001	B1	B1	B1	B1	B1	B1	B1	B1	B1	B1	B1	B1	B1	B1	B1	B1	B1	B1	B1	B1	B1	B1	B1	B1	B1	B1	B1	B1	B1	B1	B1	B1	B1	B1	B1	B1	B1	B1	B1	B1	B1	B1	B1	B1	B1	B1	B1	B1	B1
3633.001	B1	B1	B1	B1	B1	B1	B1	B1	B1	B1	B1	B1	B1	B1	B1	B1	B1	B1	B1	B1	B1	B1	B1	B1	B1	B1	B1	B1	B1	B1	B1	B1	B1	B1	B1	B1	B1	B1	B1	B1	B1	B1	B1	B1	B1	B1	B1	B1	B1
3654.001	B1	B1	B1	B1	B1	B1	B1	B1	B1	B1	B1	B1	B1	B1	B1	B1	B1	B1	B1	B1	B1	B1	B1	B1	B1	B1	B1	B1	B1	B1	B1	B1	B1	B1	B1	B1	B1	B1	B1	B1	B1	B1	B1	B1	B1	B1	B1	B1	B1
3658.001	B1	B1	B1	B1	B1	B1	B1	B1	B1	B1	B1	B1	B1	B1	B1	B1	B1	B1	B1	B1	B1	B1	B1	B1	B1	B1	B1	B1	B1	B1	B1	B1	B1	B1	B1	B1	B1	B1	B1	B1	B1	B1	B1	B1	B1	B1	B1	B1	B1
3707.001	B1	B1	B1	B1	B1	B1	B1	B1	B1	B1	B1	B1	B1	B1	B1	B1	B1	B1	B1	B1	B1	B1	B1	B1	B1	B1	B1	B1	B1	B1	B1	B1	B1	B1	B1	B1	B1	B1	B1	B1	B1	B1	B1	B1	B1	B1	B1	B1	B1
3738.001	B1	B1	B1	B1	B1	B1	B1	B1	B1	B23	B23	B23	B23	B23	B23	B23	B23	B23	B23	B23	B23	B23	B23	B23	B23	B23	B23	B23	B23	B23	B23	B23	B23	B23	B23	B23	B23	B23	B23	B23	B23	B23	B23	B23	B23	B1	B1	B1	B1
3744.001	B1	B1	B1	B1	B1	B1	B1	B1	B1	B1	B1	B1	B1	B1	B1	B1	B1	B1	B1	B1	B1	B1	B1	B1	B1	B1	B1	B1	B1	B1	B1	B1	B1	B1	B1	B1	B1	B1	B1	B1	B1	B1	B1	B1	B1	B1	B1	B1	B1
3745.001	B1	B1	B2	B2	B2	B2	B2	B2	B2	B2	B2	B2	B2	B2	B2	B2	B2	B2	B2	B2	B2	B2	B2	B2	B2	B2	B2	B2	B2	B2	B2	B2	B2	B2	B2	B2	B2	B2	B2	B1	B1	B1	B1	B1	B1	B1	B1	B1	B1
3747.001	B1	B1	B1	B1	B1	B1	B1	B1	B1	B1	B1	B1	B1	B1	B1	B1	B1	B1	B1	B1	B1	B1	B1	B1	B1	B1	B1	B1	B1	B1	B1	B1	B1	B1	B1	B1	B1	B1	B1	B1	B1	B1	B1	B1	B1	B1	B1	B1	B1
3756.001	B1	B1	B1	B1	B1	B1	B1	B1	B1	B1	B1	B1	B1	B1	B1	B1	B1	B1	B1	B1	B1	B1	B1	B1	B1	B1	B1	B1	B1	B1	B1	B1	B1	B1	B1	B1	B1	B1	B1	B1	B1	B1	B1	B1	B1	B1	B1	B1	B1
3757.001	B1	B1	B1	B1	B1	B1	B1	B1	B1	B1	B1	B1	B1	B1	B1	B1	B1	B1	B1	B1	B1	B1	B1	B1	B1	B1	B1	B1	B1	B1	B1	B1	B1	B1	B1	B1	B1	B1	B1	B1	B1	B1	B1	B1	B1	B1	B1	B1	B1
3765.001	B3	B3	B3	B3	B3	B3	B3	B3	B3	B3	B3	B3	B3	B3	B3	B3	B3	B3	B3	B3	B3	B3	B3	B3	B3	B3	B3	B3	B3	B3	B23	B23	B23	B23	B23	B23	B23	B2	B2	B2	B2	B2	B2	B2	B2	B2	B2	B2	B2
3768.001	B1	B1	B1	B1	B1	B1	B1	B1	B1	B1	B1	B1	B1	B1	B1	B1	B1	B1	B1	B1	B1	B1	B1	B1	B1	B1	B1	B1	B1	B1	B1	B1	B1	B1	B1	B1	B1	B1	B1	B1	B1	B1	B1	B1	B1	B1	B1	B1	B1
3769.001	B1	B1	B1	B1	B1	B1	B1	B1	B1	B1	B1	B1	B1	B1	B1	B1	B1	B1	B1	B1	B1	B1	B1	B1	B1	B1	B1	B1	B1	B1	B1	B1	B1	B1	B1	B1	B1	B1	B1	B1	B1	B1	B1	B1	B1	B1	B1	B1	B1
3780.001	B1	B1	B1	B1	B1	B1	B1	B1	B1	B1	B1	B1	B1	B1	B1	B1	B1	B1	B1	B1	B1	B1	B1	B1	B1	B1	B1	B1	B1	B1	B1	B1	B1	B1	B1	B1	B1	B1	B1	B1	B1	B1	B2	B2	B2	B2	B2	B2	B2
3790.001	B23	B23	B23	B23	B23	B23	B23	B23	B23	B23	B23	B23	B23	B23	B23	B23	B23	B23	B23	B23	B23	B23	B23	B23	B23	B23	B23	B23	B23	B23	B23	B23	B23	B23	B23	B23	B23	B1	B1	B1	B1	B1	B1	B1	B1	B1	B1	B1	B1
3808.001	B1	B1	B1	B1	B1	B1	B1	B1	B1	B1	B1	B1	B1	B1	B1	B1	B1	B1	B1	B1	B1	B1	B1	B1	B1	B1	B1	B1	B1	B1	B1	B1	B3	B3	B3	B3	B3	B3	B3	B3	B3	B3	B3	B3	B3	B3	B3	B3	B3
3810.001	B1	B1	B1	B1	B1	B1	B2	B2	B2	B2	B2	B2	B2	B2	B2	B2	B2	B2	B2	B2	B2	B2	B2	B2	B2	B2	B2	B2	B2	B2	B2	B2	B2	B2	B2	B2	B2	B2	B2	B2	B2	B2	B2	B2	B2	B2	B2	B2	B2
3817.001	B1	B1	B1	B1	B1	B1	B1	B1	B1	B1	B1	B1	B1	B1	B1	B1	B1	B1	B1	B1	B1	B1	B1	B1	B1	B1	B1	B1	B1	B1	B1	B1	B1	B1	B1	B1	B1	B1	B1	B1	B1	B1	B1	B1	B1	B1	B1	B1	B1
3818.001	B1	B1	B1	B1	B1	B1	B1	B1	B1	B1	B1	B1	B1	B1	B1	B1	B1	B1	B1	B1	B1	B1	B1	B1	B1	B1	B1	B1	B1	B1	B1	B1	B1	B1	B1	B1	B1	B1	B1	B1	B1	B1	B1	B1	B1	B1	B1	B1	B1
3835.001	B1	B1	B1	B1	B1	B1	B1	B1	B1	B1	B1	B1	B1	B1	B1	B1	B1	B1	B1	B1	B1	B1	B1	B1	B1	B1	B1	B1	B1	B1	B1	B1	B1	B1	B1	B1	B1	B1	B1	B1	B1	B1	B1	B1	B1	B1	B1	B1	B1
3836.001	B1	B1	B1	B1	B1	B1	B1	B1	B1	B1	B1	B1	B1	B1	B1	B1	B1	B1	B1	B1	B1	B1	B1	B1	B1	B1	B1	B1	B1	B1	B1	B1	B1	B1	B1	B1	B1	B1	B1	B1	B1	B1	B1	B1	B1	B1	B1	B1	B1
3837.001	B1	B1	B1	B1	B1	B1	B1	B1	B1	B1	B1	B1	B1	B1	B1	B1	B1	B1	B1	B1	B1	B1	B1	B1	B1	B1	B1	B1	B1	B1	B1	B1	B1	B1	B1	B1	B1	B1	B1	B1	B1	B1	B1	B1	B1	B1	B1	B1	B1
3842.001	B1	B1	B1	B1	B1	B1	B1	B1	B1	B1	B1	B1	B1	B1	B1	B1	B1	B1	B1	B1	B1	B1	B1	B1	B1	B1	B1	B1	B1	B1	B1	B1	B1	B1	B1	B1	B1	B1	B1	B1	B1	B1	B1	B1	B1	B1	B1	B1	B1
3853.001	B1	B1	B1	B1	B1	B1	B1	B1	B1	B1	B1	B1	B1	B1	B1	B1	B1	B1	B1	B1	B1	B1	B1	B1	B1	B1	B1	B1	B1	B1	B1	B1	B1	B1	B1	B1	B1	B1	B1	B1	B1	B1	B1	B1	B1	B1	B1	B1	B1
3857.001	B1	B2	B2	B2	B2	B2	B2	B2	B23	B23	B23	B23	B23	B23	B23	B23	B23	B23	B23	B23	B23	B23	B23	B23	B23	B23	B23	B23	B23	B23	B23	B23	B23	B23	B23	B23	B23	B23	B23	B23	B23	B23	B23	B23	B1	B1	B1	B1	B1
3874.001	B1	B1	B1	B1	B1	B1	B1	B1	B1	B1	B2	B2	B2	B2	B2	B2	B2	B2	B2	B2	B2	B2	B2	B2	B2	B2	B2	B2	B2	B2	B2	B2	B2	B2	B2	B2	B2	B2	B2	B2	B2	B2	B2	B2	B2	B2	B2	B1	B1
3883.001	B1	B1	B1	B1	B1	B1	B1	B1	B1	B1	B1	B1	B1	B1	B1	B1	B1	B1	B1	B1	B1	B1	B1	B1	B1	B2	B2	B2	B2	B2	B2	B2	B2	B2	B2	B2	B2	B2	B2	B2	B2	B2	B2	B2	B2	B2	B2	B2	B2
3886.001	B1	B1	B1	B1	B1	B1	B1	B1	B1	B1	B1	B1	B1	B1	B1	B1	B1	B1	B1	B1	B1	B1	B1	B1	B1	B1	B1	B1	B1	B1	B1	B1	B1	B1	B1	B1	B1	B1	B1	B1	B1	B1	B1	B1	B1	B1	B1	B1	B1
3892.001	B2	B2	B2	B2	B2	B2	B2	B2	B2	B2	B2	B2	B2	B2	B2	B2	B2	B2	B2	B2	B2	B2	B2	B2	B2	B2	B2	B2	B2	B2	B2	B2	B2	B2	B2	B2	B2	B1	B1	B1	B1	B1	B1	B1	B1	B1	B1	B1	B1
3894.001	B2	B2	B2	B2	B2	B2	B2	B2	B2	B2	B2	B2	B2	B2	B2	B2	B2	B2	B2	B2	B2	B2	B2	B2	B2	B2	B2	B2	B2	B2	B2	B2	B2	B2	B2	B2	B2	B1	B1	B1	B1	B1	B1	B1	B1	B1	B1	B1	B1
3898.001	B1	B1	B1	B1	B1	B1	B1	B1	B1	B1	B1	B1	B1	B1	B1	B1	B1	B1	B1	B1	B1	B1	B1	B1	B1	B1	B1	B1	B1	B1	B1	B1	B1	B1	B1	B1	B1	B1	B1	B1	B1	B1	B1	B1	B1	B1	B1	B1	B1
3907.001	B1	B1	B1	B1	B1	B1	B1	B1	B1	B1	B1	B1	B1	B1	B1	B1	B1	B1	B1	B1	B1	B1	B1	B1	B1	B1	B1	B1	B1	B1	B1	B1	B1	B1	B1	B1	B1	B1	B1	B1	B1	B1	B1	B1	B1	B1	B1	B1	B1
3909.001	B1	B1	B1	B1	B1	B1	B1	B1	B1	B1	B1	B3	B3	B3	B3	B3	B3	B3	B3	B3	B3	B3	B3	B3	B3	B3	B3	B3	B3	B3	B3	B3	B3	B3	B3	B3	B3	B3	B3	B3	B3	B3	B3	B3	B3	B3	B3	B3	B1
3915.001	B2	B2	B2	B2	B2	B2	B2	B2	B2	B2	B2	B2	B2	B2	B2	B2	B2	B2	B2	B2	B2	B2	B2	B2	B2	B2	B2	B2	B2	B2	B2	B2	B2	B2	B2	B2	B2	B2	B2	B2	B2	B2	B2	B2	B2	B2	B2	B2	B2
3916.001	B1	B1	B1	B1	B1	B1	B1	B1	B1	B1	B1	B1	B1	B1	B1	B1	B1	B1	B1	B1	B1	B1	B1	B1	B1	B1	B1	B1	B1	B1	B1	B1	B1	B1	B1	B1	B1	B1	B1	B1	B1	B1	B1	B1	B1	B1	B1	B1	B1
3934.001	B1	B1	B1	B1	B1	B1	B1	B1	B1	B1	B1	B1	B1	B1	B1	B1	B1	B1	B1	B1	B1	B1	B1	B1	B1	B1	B1	B1	B1	B1	B1	B1	B1	B1	B1	B1	B1	B1	B1	B1	B1	B1	B1	B1	B1	B1	B1	B1	B1
3936.001	B1	B1	B1	B1	B1	B1	B1	B1	B1	B1	B1	B1	B1	B1	B1	B1	B1	B1	B1	B1	B1	B1	B1	B1	B1	B1	B1	B1	B1	B1	B1	B1	B1	B1	B1	B1	B1	B1	B1	B1	B1	B1	B1	B1	B1	B1	B1	B1	B1
3946.001	B1	B1	B1	B1	B1	B1	B1	B1	B1	B1	B1	B1	B1	B1	B1	B1	B1	B1	B1	B1	B1	B1	B1	B1	B1	B1	B1	B1	B1	B1	B1	B1	B1	B1	B1	B1	B1	B1	B1	B1	B1	B1	B1	B1	B1	B1	B1	B1	B1
3947.001	B1	B1	B1	B1	B1	B1	B1	B1	B1	B1	B1	B1	B1	B1	B1	B1	B1	B1	B1	B1	B1	B1	B1	B1	B1	B1	B1	B1	B1	B1	B1	B1	B1	B1	B1	B1	B1	B1	B1	B1	B1	B1	B1	B1	B1	B1	B1	B1	B1
3954.001	B1	B1	B1	B1	B1	B1	B1	B1	B1	B1	B1	B1	B1	B1	B1	B1	B1	B1	B1	B1	B1	B1	B1	B1	B1	B1	B1	B1	B1	B1	B1	B1	B1	B1	B1	B1	B1	B1	B1	B1	B1	B1	B2	B2	B2	B2	B2	B2	B2
3955.001	B1	B1	B1	B1	B1	B1	B1	B1	B1	B1	B1	B1	B1	B1	B1	B2	B2	B23	B23	B23	B23	B23	B23	B23	B23	B23	B23	B23	B23	B23	B23	B23	B23	B23	B23	B23	B23	B23	B23	B23	B23	B23	B23	B23	B23	B23	B23	B23	B23
3960.001	B1	B1	B1	B1	B1	B1	B1	B1	B1	B1	B1	B1	B1	B3	B3	B3	B3	B3	B3	B3	B3	B3	B3	B3	B3	B3	B3	B3	B3	B3	B3	B3	B3	B3	B3	B3	B3	B3	B3	B3	B3	B3	B3	B3	B3	B3	B3	B3	B3
3970.001	B1	B1	B1	B1	B1	B1	B1	B1	B1	B1	B1	B1	B1	B1	B1	B1	B1	B1	B1	B1	B1	B1	B1	B1	B1	B1	B1	B1	B1	B1	B1	B1	B1	B1	B1	B1	B1	B1	B1	B1	B1	B1	B1	B1	B1	B1	B1	B1	B1
3971.001	B1	B1	B1	B1	B1	B1	B1	B1	B1	B1	B1	B1	B1	B1	B1	B1	B1	B1	B1	B1	B1	B1	B1	B1	B1	B1	B1	B1	B1	B1	B1	B1	B1	B1	B1	B1	B1	B1	B1	B1	B3	B3	B3	B3	B3	B3	B3	B3	B3
3987.001	B2	B2	B2	B2	B2	B2	B2	B2	B2	B2	B2	B2	B2	B2	B2	B2	B2	B2	B2	B2	B2	B2	B2	B2	B2	B2	B2	B2	B2	B2	B2	B2	B2	B2	B2	B2	B2	B1	B1	B1	B1	B1	B1	B1	B1	B1	B1	B1	B1
3997.001	B1	B1	B1	B1	B1	B1	B1	B1	B1	B1	B1	B1	B1	B1	B1	B1	B1	B1	B1	B1	B1	B1	B1	B1	B1	B1	B1	B1	B1	B1	B1	B1	B1	B1	B1	B1	B1	B1	B1	B1	B1	B1	B1	B1	B1	B1	B1	B1	B1
3999.001	B1	B1	B1	B1	B1	B1	B1	B1	B1	B1	B1	B1	B1	B1	B1	B1	B1	B1	B1	B1	B1	B1	B1	B1	B1	B1	B1	B1	B1	B1	B1	B1	B1	B1	B1	B1	B1	B1	B1	B1	B1	B1	B1	B1	B1	B1	B1	B1	B1
4000.001	B1	B1	B1	B1	B1	B1	B1	B1	B1	B1	B1	B1	B1	B1	B1	B1	B1	B1	B1	B1	B1	B1	B1	B1	B1	B1	B1	B1	B1	B1	B1	B2	B2	B2	B2	B2	B2	B2	B2	B2	B2	B2	B2	B2	B2	B2	B2	B2	B2
4003.001	B1	B1	B1	B1	B1	B1	B1	B1	B1	B1	B1	B1	B1	B23	B23	B23	B23	B23	B23	B23	B23	B23	B23	B23	B23	B23	B23	B23	B23	B23	B23	B23	B23	B23	B23	B23	B23	B23	B23	B23	B23	B23	B23	B23	B23	B23	B23	B23	B23
4016.001	B2	B2	B2	B2	B2	B2	B2	B2	B2	B2	B2	B2	B2	B2	B2	B2	B2	B2	B2	B2	B2	B2	B2	B2	B2	B2	B2	B2	B2	B2	B2	B2	B2	B2	B2	B2	B2	B1	B1	B1	B1	B1	B1	B1	B1	B1	B1	B1	B1
4027.001	B2	B2	B2	B2	B2	B2	B2	B2	B2	B2	B2	B2	B2	B2	B2	B2	B2	B2	B2	B23	B23	B23	B23	B23	B23	B23	B23	B23	B23	B23	B23	B23	B23	B23	B23	B23	B23	B3	B3	B3	B3	B3	B3	B3	B3	B3	B3	B3	B3
4034.001	B1	B1	B1	B1	B1	B1	B1	B1	B1	B1	B1	B1	B1	B1	B1	B1	B1	B1	B1	B1	B1	B1	B1	B1	B1	B1	B1	B1	B1	B1	B1	B1	B1	B1	B1	B1	B1	B1	B1	B1	B1	B1	B1	B1	B1	B1	B1	B1	B1
4052.001	B1	B1	B1	B1	B1	B1	B1	B1	B1	B1	B1	B1	B1	B1	B1	B1	B1	B1	B1	B1	B1	B1	B1	B1	B1	B1	B1	B1	B1	B1	B1	B1	B1	B1	B1	B1	B1	B1	B1	B1	B1	B1	B1	B1	B1	B1	B1	B1	B1
4065.001	B1	B1	B1	B1	B1	B1	B1	B1	B1	B1	B1	B1	B3	B3	B3	B3	B3	B3	B3	B3	B3	B3	B3	B3	B3	B3	B3	B3	B3	B3	B3	B3	B3	B3	B3	B3	B3	B3	B3	B3	B3	B3	B3	B3	B3	B3	B3	B3	B3
4268.001	B23	B23	B23	B23	B23	B23	B23	B23	B23	B23	B23	B23	B23	B23	B23	B23	B23	B23	B23	B23	B23	B23	B23	B23	B23	B23	B23	B23	B23	B23	B23	B23	B23	B23	B23	B23	B23	B1	B1	B1	B1	B1	B1	B1	B1	B1	B1	B1	B1
4280.001	B23	B23	B23	B23	B23	B23	B23	B23	B23	B23	B23	B23	B23	B23	B23	B23	B23	B23	B23	B23	B23	B23	B23	B23	B23	B23	B23	B1	B1	B1	B1	B1	B1	B1	B1	B1	B1	B1	B1	B1	B1	B1	B1	B1	B1	B1	B1	B1	B1
4285.001	B1	B1	B1	B1	B1	B1	B1	B1	B1	B1	B1	B1	B1	B1	B1	B1	B1	B1	B1	B1	B1	B1	B1	B1	B1	B1	B1	B1	B1	B1	B1	B1	B1	B1	B1	B1	B1	B1	B1	B1	B1	B1	B1	B1	B1	B1	B1	B1	B1
4290.001	B1	B1	B1	B1	B1	B1	B1	B1	B1	B1	B1	B1	B1	B1	B1	B1	B1	B1	B1	B1	B1	B1	B1	B1	B1	B1	B1	B1	B1	B1	B1	B1	B1	B1	B1	B1	B1	B1	B1	B1	B1	B1	B1	B1	B2	B2	B2	B2	B2
4296.001	B1	B1	B1	B1	B1	B1	B1	B1	B1	B1	B2	B2	B2	B2	B2	B2	B2	B2	B2	B23	B23	B23	B23	B23	B23	B23	B23	B23	B23	B23	B23	B23	B23	B23	B23	B23	B23	B23	B23	B23	B23	B23	B23	B23	B23	B23	B3	B3	B3
4310.001	B1	B1	B1	B1	B1	B1	B1	B1	B1	B1	B1	B1	B1	B1	B1	B1	B1	B1	B1	B1	B1	B1	B1	B1	B1	B1	B1	B1	B1	B1	B1	B1	B1	B1	B1	B1	B1	B1	B1	B1	B1	B1	B1	B1	B1	B1	B1	B1	B1
4317.001	B2	B2	B2	B2	B2	B2	B2	B2	B2	B2	B2	B2	B2	B2	B2	B2	B2	B2	B2	B2	B2	B2	B2	B2	B2	B2	B2	B2	B2	B2	B2	B2	B2	B2	B2	B2	B2	B1	B1	B1	B1	B1	B1	B1	B1	B1	B1	B1	B1
4319.001	B1	B1	B1	B1	B1	B1	B1	B1	B1	B1	B1	B1	B1	B1	B1	B1	B1	B1	B1	B1	B1	B1	B1	B1	B1	B1	B1	B1	B1	B1	B1	B1	B1	B1	B1	B1	B1	B1	B1	B1	B1	B1	B1	B1	B1	B1	B1	B1	B1
4334.001	B1	B1	B1	B1	B1	B1	B1	B1	B1	B1	B1	B1	B1	B1	B1	B1	B1	B1	B1	B1	B1	B1	B1	B1	B1	B1	B1	B1	B1	B1	B1	B1	B1	B1	B1	B1	B1	B1	B1	B1	B1	B1	B1	B1	B1	B1	B1	B1	B1
4340.001	B1	B1	B1	B1	B1	B1	B1	B1	B1	B1	B1	B1	B1	B1	B1	B1	B1	B1	B1	B1	B1	B1	B1	B1	B1	B1	B1	B1	B1	B1	B1	B1	B1	B1	B1	B1	B1	B1	B1	B1	B1	B1	B1	B1	B1	B1	B1	B1	B1
4341.001	B1	B1	B1	B1	B1	B1	B1	B1	B1	B1	B1	B1	B1	B1	B1	B1	B1	B1	B1	B1	B1	B1	B1	B1	B1	B1	B1	B1	B1	B1	B1	B1	B1	B1	B1	B1	B1	B1	B1	B1	B1	B1	B1	B1	B1	B1	B1	B1	B1
4384.001	B1	B1	B1	B1	B1	B1	B1	B1	B1	B1	B1	B1	B1	B1	B1	B1	B1	B1	B1	B1	B1	B1	B1	B1	B1	B1	B1	B1	B1	B1	B1	B1	B1	B1	B1	B1	B1	B1	B1	B1	B1	B1	B1	B1	B1	B1	B1	B1	B1
4387.001	B1	B1	B1	B1	B1	B1	B1	B1	B1	B1	B1	B1	B1	B1	B1	B1	B1	B1	B1	B1	B1	B1	B1	B1	B1	B1	B1	B1	B1	B1	B1	B1	B1	B1	B1	B1	B1	B1	B1	B1	B1	B1	B1	B1	B1	B1	B1	B1	B1
4388.001	B1	B1	B1	B1	B1	B1	B1	B1	B1	B1	B1	B1	B1	B1	B1	B1	B1	B1	B1	B1	B1	B1	B1	B1	B1	B1	B1	B1	B1	B1	B1	B1	B1	B1	B1	B1	B1	B1	B1	B1	B1	B1	B1	B1	B1	B1	B1	B1	B1
4394.001	B1	B1	B1	B1	B1	B1	B1	B1	B1	B1	B1	B1	B1	B1	B1	B1	B1	B1	B1	B1	B1	B1	B1	B1	B1	B1	B1	B1	B1	B1	B1	B1	B1	B1	B1	B1	B1	B1	B1	B1	B1	B1	B1	B1	B1	B1	B2	B2	B2
4462.001	B1	B1	B1	B1	B1	B1	B1	B1	B1	B1	B1	B1	B1	B1	B1	B1	B1	B1	B1	B1	B1	B1	B1	B1	B1	B1	B1	B1	B1	B1	B1	B1	B1	B1	B1	B1	B1	B1	B1	B1	B1	B1	B1	B1	B1	B1	B1	B1	B1
4487.001	B1	B3	B3	B3	B23	B23	B23	B23	B23	B23	B23	B23	B23	B23	B23	B23	B23	B23	B23	B23	B23	B23	B23	B23	B23	B23	B23	B23	B23	B23	B23	B23	B23	B23	B23	B23	B23	B23	B23	B23	B23	B2	B2	B2	B2	B2	B2	B2	B2
4495.001	B1	B1	B1	B1	B1	B1	B1	B1	B1	B1	B3	B3	B3	B3	B3	B3	B3	B3	B3	B3	B3	B3	B3	B3	B3	B3	B3	B3	B3	B3	B3	B3	B3	B3	B3	B23	B23	B23	B23	B23	B23	B23	B23	B23	B23	B23	B23	B23	B23
4499.001	B2	B2	B2	B2	B2	B2	B2	B2	B2	B2	B2	B2	B2	B2	B2	B2	B2	B2	B2	B2	B2	B2	B2	B2	B2	B2	B2	B2	B2	B2	B2	B2	B2	B2	B2	B2	B2	B1	B1	B1	B1	B1	B1	B1	B1	B1	B1	B1	B1
4524.001	B1	B1	B1	B1	B1	B1	B1	B1	B1	B1	B1	B1	B1	B1	B1	B1	B1	B1	B1	B1	B1	B1	B1	B1	B1	B1	B1	B1	B1	B1	B1	B1	B1	B1	B1	B1	B1	B1	B1	B1	B1	B1	B1	B1	B1	B1	B1	B1	B1
4527.001	B1	B1	B1	B1	B1	B1	B1	B1	B1	B1	B1	B1	B1	B1	B1	B1	B1	B1	B1	B1	B1	B1	B1	B1	B1	B1	B1	B1	B1	B1	B1	B1	B1	B1	B1	B1	B1	B1	B1	B1	B1	B1	B1	B1	B1	B2	B2	B2	B2
4535.001	B1	B1	B1	B1	B1	B1	B1	B1	B1	B1	B1	B1	B1	B1	B1	B1	B1	B1	B1	B1	B1	B1	B1	B1	B1	B1	B1	B1	B1	B1	B1	B1	B1	B1	B1	B1	B1	B1	B1	B1	B1	B1	B1	B1	B1	B1	B1	B1	B1
4563.001	B1	B1	B1	B1	B1	B1	B1	B1	B1	B1	B1	B1	B1	B1	B1	B1	B1	B1	B1	B1	B1	B1	B1	B1	B1	B1	B1	B1	B1	B1	B1	B1	B1	B1	B1	B1	B1	B1	B1	B1	B1	B1	B1	B1	B1	B1	B1	B1	B1
4575.001	B1	B1	B1	B1	B1	B1	B1	B1	B1	B1	B1	B1	B1	B1	B1	B1	B1	B1	B1	B1	B1	B1	B1	B1	B1	B1	B1	B1	B1	B1	B1	B1	B1	B1	B1	B1	B1	B1	B1	B1	B1	B1	B1	B1	B1	B1	B1	B1	B1
4580.001	B1	B1	B1	B1	B1	B1	B1	B1	B1	B1	B1	B1	B1	B1	B1	B1	B1	B1	B1	B1	B1	B1	B1	B1	B1	B1	B1	B1	B1	B1	B1	B1	B1	B1	B1	B1	B1	B1	B1	B1	B1	B1	B1	B1	B1	B1	B1	B1	B1
4581.001	B1	B1	B1	B1	B1	B1	B1	B1	B1	B1	B1	B1	B1	B1	B1	B1	B1	B1	B1	B1	B1	B1	B1	B1	B1	B1	B1	B1	B1	B1	B1	B1	B1	B1	B1	B1	B1	B1	B1	B1	B1	B1	B1	B1	B1	B1	B1	B1	B1
4582.001	B1	B1	B1	B1	B1	B1	B1	B1	B1	B1	B1	B1	B1	B1	B1	B1	B1	B1	B1	B1	B1	B1	B1	B1	B1	B1	B1	B1	B1	B1	B1	B1	B1	B1	B1	B1	B1	B1	B1	B1	B1	B1	B1	B1	B1	B1	B1	B1	B1
4600.001	B1	B1	B1	B1	B1	B1	B1	B1	B1	B1	B1	B1	B3	B3	B3	B3	B3	B3	B3	B3	B3	B3	B3	B3	B3	B3	B3	B3	B3	B3	B3	B3	B3	B3	B3	B3	B3	B3	B3	B3	B3	B3	B3	B3	B3	B3	B3	B3	B1
4612.001	B1	B1	B1	B1	B1	B1	B1	B1	B1	B1	B1	B1	B1	B1	B1	B1	B1	B1	B1	B1	B1	B1	B1	B1	B1	B1	B1	B1	B1	B1	B1	B1	B1	B1	B1	B1	B1	B1	B1	B1	B1	B1	B1	B1	B1	B1	B1	B1	B1
4626.001	B3	B3	B3	B3	B3	B3	B3	B3	B3	B3	B3	B3	B3	B3	B3	B3	B3	B3	B3	B3	B3	B3	B3	B3	B3	B3	B3	B3	B3	B3	B3	B3	B3	B3	B3	B3	B3	B1	B1	B1	B1	B1	B1	B1	B1	B1	B1	B1	B1
4655.001	B1	B1	B1	B1	B1	B1	B1	B1	B1	B1	B1	B1	B1	B1	B1	B1	B1	B1	B1	B1	B1	B1	B1	B1	B1	B1	B1	B1	B1	B1	B1	B1	B1	B1	B1	B1	B1	B1	B1	B1	B1	B1	B1	B1	B1	B1	B1	B1	B1
4659.001	B1	B1	B1	B1	B1	B1	B1	B1	B1	B1	B1	B1	B1	B1	B1	B1	B1	B1	B1	B1	B1	B1	B1	B1	B1	B1	B1	B1	B1	B1	B1	B1	B1	B1	B1	B1	B1	B1	B1	B1	B1	B1	B1	B1	B1	B1	B1	B1	B2
4661.001	B1	B1	B1	B1	B1	B1	B1	B1	B1	B1	B1	B1	B1	B1	B1	B1	B1	B1	B1	B1	B1	B1	B1	B1	B1	B1	B1	B1	B1	B1	B1	B1	B1	B1	B1	B1	B1	B1	B1	B1	B1	B1	B1	B1	B1	B1	B1	B1	B1
4692.001	B1	B1	B1	B2	B2	B2	B2	B2	B2	B2	B2	B2	B2	B2	B2	B2	B2	B2	B2	B2	B2	B2	B2	B2	B2	B2	B2	B2	B2	B2	B2	B2	B2	B2	B2	B2	B2	B2	B2	B2	B2	B2	B2	B2	B2	B2	B2	B2	B2
4704.001	B1	B1	B1	B1	B1	B1	B1	B1	B1	B1	B1	B1	B1	B1	B1	B1	B1	B1	B1	B1	B1	B1	B1	B1	B1	B1	B1	B1	B1	B1	B1	B1	B1	B1	B1	B1	B1	B1	B1	B1	B1	B1	B1	B1	B1	B1	B1	B1	B1
4726.001	B1	B1	B1	B1	B1	B1	B1	B1	B1	B1	B1	B1	B1	B1	B1	B1	B1	B1	B1	B1	B1	B1	B1	B1	B1	B1	B1	B1	B1	B1	B1	B1	B1	B1	B1	B1	B1	B1	B1	B1	B1	B1	B1	B1	B1	B1	B1	B1	B1
4768.001	B1	B1	B1	B1	B1	B1	B1	B1	B1	B1	B1	B1	B1	B1	B1	B1	B1	B1	B1	B1	B1	B1	B1	B1	B1	B1	B1	B1	B2	B2	B2	B2	B2	B2	B2	B2	B2	B2	B2	B2	B2	B2	B2	B2	B2	B2	B2	B2	B2
4784.001	B3	B3	B3	B3	B3	B23	B23	B23	B23	B23	B23	B23	B23	B23	B23	B23	B23	B23	B23	B23	B23	B23	B23	B23	B23	B23	B23	B23	B23	B23	B23	B23	B23	B23	B23	B23	B23	B2	B2	B2	B2	B1	B1	B1	B1	B1	B1	B1	B1
4841.001	B1	B1	B1	B1	B1	B1	B1	B1	B1	B1	B1	B1	B1	B1	B1	B1	B1	B1	B1	B1	B1	B1	B1	B1	B1	B1	B1	B1	B1	B1	B1	B1	B1	B1	B1	B1	B1	B1	B1	B1	B1	B1	B1	B1	B1	B1	B1	B1	B1
4854.001	B1	B1	B1	B1	B1	B1	B1	B1	B1	B1	B1	B1	B1	B1	B1	B1	B1	B1	B1	B1	B1	B1	B1	B1	B1	B1	B1	B1	B1	B1	B1	B1	B1	B1	B1	B1	B1	B1	B2	B2	B2	B2	B2	B2	B2	B2	B2	B2	B2
4856.001	B1	B1	B1	B1	B1	B1	B1	B1	B1	B1	B1	B1	B1	B1	B1	B1	B1	B1	B1	B1	B1	B1	B1	B1	B1	B1	B1	B1	B1	B1	B1	B1	B1	B1	B1	B1	B1	B1	B1	B1	B1	B1	B1	B1	B1	B1	B1	B1	B1
4866.001	B1	B1	B1	B1	B2	B2	B2	B2	B2	B2	B2	B2	B2	B2	B2	B2	B2	B2	B2	B2	B2	B2	B2	B2	B2	B2	B2	B2	B2	B2	B2	B2	B2	B2	B2	B2	B2	B2	B2	B2	B2	B1	B1	B1	B1	B1	B1	B1	B1
4876.001	B1	B1	B1	B1	B1	B1	B1	B1	B1	B1	B1	B1	B1	B1	B1	B1	B1	B1	B1	B1	B1	B1	B1	B1	B1	B1	B1	B1	B1	B1	B1	B1	B1	B1	B1	B1	B1	B1	B1	B1	B1	B1	B1	B1	B1	B1	B1	B1	B1
4911.001	B1	B1	B1	B1	B1	B1	B1	B1	B1	B1	B1	B1	B1	B1	B1	B1	B1	B1	B1	B1	B1	B1	B1	B1	B1	B1	B1	B1	B1	B1	B1	B1	B1	B1	B1	B1	B1	B1	B1	B1	B1	B1	B1	B1	B1	B1	B1	B1	B1
4952.001	B1	B1	B1	B1	B1	B1	B1	B1	B1	B1	B1	B1	B1	B1	B1	B1	B1	B1	B1	B1	B1	B1	B1	B1	B1	B1	B1	B1	B1	B1	B1	B1	B1	B1	B1	B1	B1	B1	B1	B1	B1	B1	B1	B1	B2	B2	B2	B2	B2
5009.001	B2	B2	B2	B2	B2	B2	B2	B2	B2	B2	B2	B2	B2	B2	B2	B2	B2	B2	B2	B2	B2	B2	B2	B2	B2	B2	B2	B2	B2	B2	B2	B2	B2	B2	B2	B2	B2	B2	B2	B2	B2	B2	B2	B2	B1	B1	B1	B1	B1
5031.001	B1	B1	B1	B1	B1	B1	B1	B1	B1	B1	B1	B1	B1	B1	B1	B1	B1	B1	B1	B1	B1	B1	B1	B1	B1	B1	B1	B1	B1	B1	B1	B1	B1	B1	B1	B1	B1	B1	B1	B1	B1	B1	B1	B1	B1	B1	B1	B1	B1
5036.001	B1	B1	B1	B1	B1	B1	B1	B1	B1	B1	B1	B1	B1	B1	B1	B1	B1	B1	B1	B1	B1	B1	B1	B1	B1	B1	B1	B1	B1	B1	B1	B1	B1	B1	B1	B1	B2	B2	B2	B2	B2	B2	B2	B2	B2	B2	B2	B2	B2
5039.001	B2	B2	B2	B2	B2	B2	B2	B2	B23	B23	B23	B23	B23	B23	B23	B23	B23	B23	B23	B23	B23	B23	B23	B23	B23	B23	B23	B23	B23	B23	B23	B23	B23	B23	B23	B23	B23	B23	B23	B23	B23	B23	B23	B23	B23	B1	B1	B1	B1
5049.001	B1	B1	B1	B1	B1	B1	B1	B1	B1	B1	B1	B1	B1	B1	B1	B1	B1	B1	B1	B1	B1	B1	B1	B1	B1	B1	B1	B1	B1	B1	B1	B1	B1	B1	B1	B1	B1	B1	B1	B1	B1	B1	B1	B1	B1	B1	B1	B1	B1
5054.001	B2	B2	B2	B2	B2	B2	B2	B2	B2	B2	B2	B2	B2	B2	B2	B2	B2	B2	B2	B2	B2	B2	B2	B2	B2	B2	B2	B2	B2	B2	B2	B2	B2	B2	B2	B2	B2	B1	B1	B1	B1	B1	B1	B1	B1	B1	B1	B1	B1
5064.001	B1	B3	B3	B3	B3	B3	B3	B3	B3	B3	B3	B3	B3	B3	B3	B3	B3	B3	B3	B3	B3	B3	B3	B3	B3	B3	B3	B3	B3	B3	B3	B3	B3	B3	B3	B3	B3	B1	B1	B1	B1	B1	B1	B1	B1	B1	B1	B1	B1
5086.001	B1	B1	B1	B1	B1	B1	B1	B1	B1	B1	B1	B1	B1	B1	B1	B1	B1	B1	B1	B1	B1	B1	B1	B1	B1	B1	B1	B1	B1	B1	B1	B1	B1	B1	B1	B1	B1	B1	B1	B1	B1	B1	B1	B1	B1	B1	B1	B1	B1
5124.001	B2	B2	B2	B2	B2	B2	B2	B2	B2	B2	B2	B2	B2	B2	B2	B2	B2	B2	B2	B2	B2	B2	B2	B2	B2	B2	B2	B2	B2	B2	B2	B2	B2	B2	B2	B2	B2	B2	B2	B2	B2	B2	B2	B2	B2	B2	B2	B2	B2
5125.001	B1	B1	B1	B1	B1	B1	B1	B1	B1	B1	B1	B1	B1	B1	B1	B1	B1	B1	B1	B1	B1	B1	B1	B1	B1	B1	B1	B1	B1	B1	B1	B1	B1	B1	B1	B1	B1	B1	B1	B1	B1	B1	B1	B1	B1	B1	B1	B1	B1
6418.001	B1	B1	B1	B1	B1	B1	B1	B1	B1	B1	B1	B1	B1	B1	B1	B1	B1	B1	B1	B1	B1	B1	B1	B1	B1	B1	B1	B1	B1	B1	B1	B1	B1	B1	B1	B1	B1	B1	B1	B1	B1	B1	B1	B1	B1	B1	B1	B1	B1
6419.001	B1	B1	B1	B1	B1	B1	B1	B1	B1	B1	B1	B1	B1	B1	B1	B1	B1	B1	B1	B1	B1	B1	B1	B1	B1	B1	B1	B1	B1	B1	B1	B1	B1	B1	B1	B1	B1	B1	B1	B1	B1	B1	B1	B1	B1	B1	B1	B1	B1
6430.001	B1	B1	B1	B1	B1	B1	B1	B1	B1	B1	B1	B1	B1	B1	B1	B1	B1	B1	B1	B1	B1	B1	B1	B1	B1	B1	B1	B1	B1	B1	B1	B1	B1	B1	B1	B1	B1	B1	B1	B1	B1	B1	B1	B1	B1	B1	B1	B1	B1
10221.001	B1	B1	B1	B1	B1	B1	B1	B1	B1	B1	B1	B1	B1	B1	B1	B1	B1	B1	B1	B1	B1	B1	B1	B1	B1	B1	B1	B1	B1	B1	B1	B1	B1	B1	B1	B1	B1	B1	B1	B1	B1	B1	B1	B1	B1	B1	B1	B1	B1
10226.001	B1	B1	B1	B1	B1	B1	B1	B1	B1	B1	B1	B1	B1	B1	B1	B1	B1	B1	B1	B1	B1	B1	B1	B1	B1	B1	B1	B1	B1	B1	B1	B1	B1	B1	B1	B1	B1	B1	B1	B1	B1	B1	B1	B1	B1	B1	B1	B1	B1
[truncated: 196 more columns]
