# Supplementary material for: A rolling phenotype in Crohn's disease
Source: PLoS One. 2017 Apr 6;12(4):e0174954. doi: 10.1371/journal.pone.0174954 (PMC5383106; doi:10.1371/journal.pone.0174954)
Supplement: S5 File — (CSV) [file pone.0174954.s005.csv]

12.001	1641-08-16		1	1	radiology	777		perforation	1	1643-08-21	surgery	6,7,8
20.001	1640-04-19		1	1	radiology	777		perforation	2	1642-05-03	surgery	6,7,8
119.001	1640-11-16	2	0	1	surgery		6	perforation	3	1642-11-16	surgery	6
120.001	1646-03-07		8	1	radiology	888		perforation	4	1648-03-06	radiology
216.001	1642-03-25	2	4	1	surgery		4	perforation	5	1644-03-24	surgery	4
241.001	1654-06-06		1	1	radiology	777		perforation	6	1656-06-16	surgery	6,7,8
271.001	1642-09-13	1	0	1	surgery		6,7,8	perforation	7	1644-09-12	surgery	6,7,8
276.001	1639-09-03		8	1	radiology	777		perforation	8	1641-09-02	radiology
310.005	1649-09-17	1	0	1	surgery		6	perforation	9	1651-09-17	surgery	6
310.005	1657-05-30	1	0	1	surgery		6,8	perforation	10	1657-04-18	no_resolution
316.001	1652-08-24	1	0	1	surgery		6,7,8	perforation	11	1654-02-26	no_resolution
336.001	1642-12-08	0	6	1	surgery		5,6,7,8	perforation	12	1644-12-07	surgery	5,6,7,8
342.001	1640-03-13	2	0	1	surgery		6,7,8	perforation	13	1642-03-13	surgery	6,7,8
346.001	1654-03-31	1	0	1	surgery		6,7	perforation	14	1656-03-30	surgery	6,7
373.001	1643-03-21	6	6,7	1	surgery		6,7,8	perforation	15	1645-03-20	surgery	6,7,8
373.001	1648-07-09	2,6	6	1	surgery		6,8	perforation	16	1650-07-09	surgery	6,8
376.005	1654-09-26	2	0	1	surgery		5,6,7,8	perforation	17	1656-09-09	no_resolution
392.001	1639-10-27	1	0	1	surgery		6,7,10,11	perforation	18	1641-10-26	surgery	6,7,10,11
392.001	1654-07-21	3,1	0	1	surgery		6,7	perforation	19	1656-07-20	surgery	6,7
502.001	1642-09-07	2	1	1	surgery		4,5	perforation	20	1644-09-06	surgery	4,5
502.001	1647-06-28		1	1	radiology	5.2		perforation	21	1650-03-21	surgery	6,7
520.001	1647-08-23		1	1	radiology	0		perforation	22	1649-07-10	no_resolution
566.001	1646-05-19	2	6	1	surgery		6,7	perforation	23	1648-05-18	surgery	6,7
566.001	1653-03-29	3,1	0	1	surgery		5,6,7	perforation	24	1655-03-29	surgery	5,6,7
660.001	1650-02-19		8	1	radiology	0		perforation	25	1652-03-07	surgery	5,8
696.008	1643-10-26	6	6	1	surgery		5,6,7,8	perforation	26	1645-10-25	surgery	5,6,7,8
696.008	1646-05-11	2	0	1	surgery		6,8	perforation	27	1648-05-10	surgery	6,8
696.008	1650-11-03	1	0	1	surgery		6,8	perforation	28	1652-11-02	surgery	6,8
700.001	1649-04-24	1	0	1	surgery		6,7	perforation	29	1651-04-24	surgery	6,7
700.001	1656-04-26	5	6,8	1	surgery		6	perforation	30	1657-07-31	no_resolution
720.001	1644-01-13	2	6	1	surgery		6,7	perforation	31	1646-01-12	surgery	6,7
735.001	1644-04-02		8	1	radiology	888		perforation	32	1646-08-13	surgery	6,7
766.001	1645-07-13	1	0	1	surgery		6,7,8,9,10,11	perforation	33	1647-07-13	surgery	6,7,8,9,10,11
767.001	1646-06-27	2	0	1	surgery		6,7	perforation	34	1648-06-26	surgery	6,7
782.001	1639-08-31		1	1	radiology	777		perforation	35	1641-09-01	surgery	6,7,8,9,10,11
820.001	1643-09-16		1	1	radiology	777		perforation	36	1646-12-07	radiology
820.001	1649-08-20		1	1	radiology	777		perforation	37	1651-08-20	radiology
820.001	1654-03-13	0	1	1	surgery		5,6,7	perforation	38	1656-03-12	surgery	5,6,7
829.001	1645-07-25	3,1	0	1	surgery		6,7	perforation	39	1647-07-25	surgery	6,7
879.001	1644-09-10		8	1	radiology	777		perforation	40	1646-09-10	radiology
879.001	1651-01-11		1	1	radiology	777		perforation	41	1653-01-10	radiology
882.001	1645-06-14		1	1	radiology	777		perforation	42	1647-09-13	surgery	6
882.001	1651-05-26	3,1	0	1	surgery		4	perforation	43	1653-05-25	surgery	4
895.001	1645-08-23		8	1	radiology	777		perforation	44	1647-08-31	surgery	6,7
898.001	1656-04-15		8	1	radiology	777		perforation	45	1658-03-05	no_resolution
917.001	1645-08-05	1	0	1	surgery		6,7	perforation	46	1647-08-05	surgery	6,7
919.001	1646-03-07	2	0	1	surgery		6,7,8	perforation	47	1648-03-17	surgery	10
940.001	1645-10-28	1,2	0	1	surgery		6,7	perforation	48	1647-10-28	surgery	6,7
954.001	1643-04-30	1	888	1	surgery		6,7,8	perforation	49	1645-04-29	surgery	6,7,8
1024.001	1646-03-06		1	1	radiology	777		perforation	50	1648-03-05	radiology
1160.001	1646-03-29	2	0	1	surgery		6,7	perforation	51	1648-03-28	surgery	6,7
1176.001	1642-05-11	1	0	1	surgery		5,6,7	perforation	52	1644-05-10	surgery	5,6,7
1176.001	1653-07-11		1	1	radiology	777		perforation	53	1654-10-17	no_resolution
1178.001	1650-08-04	1,2	7	1	surgery		6,7	perforation	54	1654-01-26	radiology
1232.001	1646-12-19	2	0	1	surgery		6,7,8,9	perforation	55	1648-12-18	surgery	6,7,8,9
1260.001	1642-12-23		1	1	radiology	777		perforation	56	1645-01-07	surgery	6,7,8
1260.001	1655-07-10	1	0	1	surgery		6,8	perforation	57	1655-07-17	no_resolution
1300.001	1657-11-15	0	1	1	surgery		6,8	perforation	58	1657-11-08	no_resolution
1315.005	1652-12-13	3,2	0	1	surgery		6,8,9,10,11,12	perforation	59	1653-09-18	no_resolution
1358.001	1655-02-27	1	0	1	surgery		6,8	perforation	60	1657-02-26	surgery	6,8
1369.001	1648-03-04	2	0	1	surgery		6,10	perforation	61	1650-03-04	surgery	6,10
1380.001	1644-08-05	2	0	1	surgery		6,7	perforation	62	1646-08-05	surgery	6,7
1397.001	1649-06-05		1	1	radiology	777		perforation	63	1650-06-28	no_resolution
1411.001	1647-11-25	0	7	1	surgery		6,7,8,9	perforation	64	1649-11-24	surgery	6,7,8,9
1421.001	1647-09-10	1,3	0	1	surgery		6,8	perforation	65	1649-09-09	surgery	6,8
1422.001	1641-12-03		8	1	radiology	777		perforation	66	1643-12-03	radiology
1426.001	1648-04-30	0	6	1	surgery		6	perforation	67	1650-04-30	surgery	6
1448.001	1648-06-12	0	6	1	surgery		6,7	perforation	68	1650-06-12	surgery	6,7
1501.001	1645-09-26	2	0	1	surgery		6	perforation	69	1647-09-26	surgery	6
1501.001	1653-07-29	1	0	1	surgery		6,7	perforation	70	1655-07-29	surgery	6,7
1503.001	1642-11-23	2	0	1	surgery		6,7	perforation	71	1644-11-28	surgery	6,7
1531.001	1649-05-26		1	1	radiology	777		perforation	72	1651-05-26	radiology
1537.001	1647-11-15	2,6	6	1	surgery		6,7	perforation	73	1649-11-14	surgery	6,7
1537.001	1650-10-16		1	1	radiology	777		perforation	74	1652-10-15	radiology
3502.001	1651-07-21	1	0	1	surgery		6,7,8	perforation	75	1653-07-20	surgery	6,7,8
3546.001	1650-11-08	2	0	1	surgery		6,7,8	perforation	76	1652-11-07	surgery	6,7,8
3546.002	1643-04-12	2	0	1	surgery		6,7,8	perforation	77	1645-04-11	surgery	6,7,8
3620.001	1651-08-14	0	10	1	surgery		10,11	perforation	78	1653-08-13	surgery	10,11
3707.001	1654-09-15	5	6,6	1	surgery		6,7	perforation	79	1656-09-14	surgery	6,7
3790.001	1650-11-19		1	1	radiology	777		perforation	80	1653-02-16	surgery	6,7,8
3808.001	1653-06-23	2,4	6	1	surgery		6,7	perforation	81	1655-09-06	radiology
3817.001	1658-03-02	1,2,3	0	1	surgery		6,7	perforation	82	1658-04-13	no_resolution
3857.001	1651-11-02	2	6	1	surgery		6,7	perforation	83	1653-11-01	surgery	6,7
3886.001	1647-12-20	3,2	0	1	surgery		4,9	perforation	84	1649-12-19	surgery	4,9
3894.001	1657-05-04		2	1	radiology	0		perforation	85	1659-05-04	radiology
3909.001	1647-09-18	0	6	1	surgery		6,7	perforation	86	1649-09-17	surgery	6,7
3915.001	1644-10-14	1	0	1	surgery		6	perforation	87	1646-10-14	surgery	6
3915.001	1658-03-05	1,3	0	1	surgery		4,6	perforation	88	1653-06-26	no_resolution
3934.001	1658-01-16	1	8	1	surgery		6,7,8	perforation	89	1658-01-26	no_resolution
3936.001	1649-09-24	6	1	1	surgery		6	perforation	90	1651-09-24	surgery	6
3955.001	1652-02-18		1	1	radiology	777		perforation	91	1654-02-28	surgery	6,7
3971.001	1648-06-30	1	0	1	surgery		5,6,7,8	perforation	92	1650-06-30	surgery	5,6,7,8
4003.001	1650-07-28		1	1	radiology	777		perforation	93	1652-07-27	radiology
4065.001	1652-11-25		8	1	radiology	777		perforation	94	1655-02-11	radiology
4268.001	1649-12-10	2	13	1	surgery		6,7,8	perforation	95	1651-12-10	surgery	6,7,8
4290.001	1657-05-23	1	0	1	surgery		6,7,8	perforation	96	1658-03-22	no_resolution
4296.001	1654-02-23	1	6	1	surgery		6,7,8	perforation	97	1656-02-23	surgery	6,7,8
4394.001	1655-04-10	1	0	1	surgery		6,7	perforation	98	1657-04-09	surgery	6,7
4487.001	1653-02-22		8	1	radiology	0		perforation	99	1655-05-21	surgery	6,7
4495.001	1651-04-28		2	1	radiology	777		perforation	100	1654-07-22	no_resolution
4626.001	1652-12-07	0	6	1	surgery		6,7	perforation	101	1654-12-07	surgery	6,7
4784.001	1649-05-05	6	13	1	surgery		6,7,8	perforation	102	1651-05-05	surgery	6,7,8
4784.001	1653-08-18		1	1	radiology	5		perforation	103	1655-08-27	radiology
4854.001	1653-11-18	2	0	1	surgery		6,7,8	perforation	104	1656-11-06	surgery	10
4856.001	1650-12-03	0	6	1	surgery		6,7	perforation	105	1652-12-02	surgery	6,7
4866.001	1653-11-29	1	0	1	surgery		6,7	perforation	106	1654-02-10	no_resolution
5039.001	1655-02-19	2,2	0	1	surgery		6,8	perforation	107	1657-02-18	surgery	6,8
5054.001	1655-09-11	1	0	1	surgery		6,7,8	perforation	108	1657-06-15	no_resolution
5064.001	1649-10-27	1	0	1	surgery		6,7,8	perforation	109	1651-10-27	surgery	6,7,8
