# Supplementary material for: A rolling phenotype in Crohn's disease
Source: PLoS One. 2017 Apr 6;12(4):e0174954. doi: 10.1371/journal.pone.0174954 (PMC5383106; doi:10.1371/journal.pone.0174954)
Supplement: S6 File — (CSV) [file pone.0174954.s006.csv]

271.001	1	1642-09-13	4	6	6,7,8
3916.001	1	1650-12-24	7	6	6,7,8
3883.001	1	1651-11-16	2	6	6,7,8
1178.001	1	1650-08-04	7	6	6,7
917.001	2	1645-08-05	2	6	6,7
376.005	1	1654-09-26	6	6	5,6,7,8
4290.001	1	1657-05-23	3	6	6,7,8
574.001	1	1652-07-25	3	6	6,7,8
4856.001	1	1650-12-03	1	6	6,7
766.001	2	1645-07-13	5	8,9	6,7,8,9,10,11
6503.001	1	1647-01-03	4	4
735.001	1	1644-08-13	4	6	6,7
1280.001	2	1646-04-13	5	8,9	6,7,8,9,10,11
1280.001	13	1657-11-10	13	12	12
1503.001	2	1642-11-23	1	6	6,7
1503.001	1	1652-04-10	3	6	6,7
1503.001	4	1642-11-29	10	6	6,7
3909.001	1	1647-09-18	6	6	6,7
484.001	1	1644-01-15	12	6	6,7,8
985.001	1	1647-10-10	5	6,7	6,7
520.001	2	1647-08-31	1	6	6,7
4768.001	1	1646-01-09	5	6	6,7,8
3790.001	1	1651-02-17	6	6	6,7,8
869.001	3	1648-03-14	5	12	10
392.001	1	1639-10-27	3	10	6,7,10,11
392.001	1	1654-07-21	3	6	6,7
3546.001	1	1650-11-08	5	6	6,7,8
955.001	2	1651-07-15	3	8	6,7,8,9,10
3936.001	1	1649-09-18	3	7	6,7,8
3936.001	2	1649-09-24	10	6	6
4626.001	1	1652-12-07	7	6	6,7
4866.001	1	1653-11-29	3	6	6,7
924.001	1	1645-01-08	4	6	6,7,10
5.005	1	1645-12-13	5	6	6,7
5.005	1	1657-05-30	3	6	6,7
1281.001	1	1648-04-02	5	6	6,7,8
895.001	1	1645-08-30	12	10	0
895.001	1	1645-08-31	4	6	6,7
954.001	1	1643-04-30	12	6	6,7,8
954.001	1	1644-09-07	6	6,8	6,7,8
1369.001	1	1648-03-04	3	6	6,10
3611.001	1	1655-04-29	3	4,5	4,5
3611.001	1	1653-02-14	3	5,6	5,6
3611.001	1	1652-03-15	3	6	6
3611.001	1	1649-11-12	3	5	4,5,6
1372.001	1	1641-10-16	8	6,7	6,7
1173.001	1	1657-06-30	5	8	6,7,8
1397.001	1	1649-10-07	4	6	6,7,8
906.001	2	1649-06-10	4	6	6,10
472.008	1	1647-05-21	3	6	4,5,6
472.008	1	1653-01-09	3	5,6	5,6
472.008	1	1649-09-27	3	5,6	4,5,6
4692.001	1	1656-06-14	3	6	6,8
4692.001	1	1651-07-01	3	6	5,6,8
276.001	1	1639-09-13	4	6	6,7,8
276.001	1	1654-01-21	3	6	6,8
1294.001	1	1642-08-12	888	6	6,7,8
3857.001	1	1651-11-02	4	6	6,7
1499.001	1	1650-02-02	5	6	6,7,8
817.001	1	1644-09-21	2	888	6,7,8
1537.001	1	1647-11-15	1	6	6,7
1537.001	1	1650-11-09	6	6	6,7
3502.001	1	1651-07-21	1	6	6,7,8
1380.001	1	1644-08-05	7	6	6,7
4575.001	1	1653-12-12	4	6	6,7,8
1573.001	1	1639-08-26	5	6	6,7
4726.001	1	1655-05-08	5	6	6,7
316.001	1	1652-08-24	6	6	6,7,8
882.001	13	1642-12-12	13	12	6,7,8,9,10,11,12
882.001	1	1645-09-13	11	6	6
882.001	2	1651-05-26	3	888	4
4381.001	1	1642-01-03
3546.002	1	1643-04-12	1	6	6,7,8
3546.002	1	1651-12-23	3	6	6,7
3808.001	1	1653-06-18	5	6	6,7
3808.001	2	1653-06-23	10	6,7	6,7
373.001	1	1643-03-21	1	6,7	6,7,8
373.001	2	1648-07-09	1	6	6,8
83.001	1	1641-04-09	5	5,6	5,6,7
4499.001	1	1651-12-19	1	6	6,7
1260.001	1	1643-01-08	12	888	6,7,8
1260.001	1	1655-07-10	2	6	6,8
1300.001	1	1647-08-28	5	6	6,7
1300.001	2	1657-11-15	10	6	6,8
1300.001	1	1657-11-09	3	6	6,7,9
697.001	1	1646-11-04	5	6	6,7,8
4582.001	1	1655-09-16	5	6	6,7
3745.001	1	1651-07-08	5	6	6,7,8
26.001	1	1642-08-27	3	6	6,7,8
336.001	1	1642-12-08	1	6	5,6,7,8
801.001	1	1640-06-01	5	6	6,7,8
801.001	1	1644-06-08	5	6	6,8
3971.001	1	1648-06-30	3	6	5,6,7,8
3898.001	1	1655-05-21	5	6	6,7
243.001	1	1643-09-30	5	6	6,7,8
4027.001	1	1653-10-10	3	6	6,7,8
1421.001	1	1656-01-29	3	6	6,8
1421.001	1	1643-02-05	1	6	6,7
1421.001	1	1647-09-10	5	6	6,8
820.001	1	1654-03-13	4	6	5,6,7
5049.001	1	1647-03-21	888	888	5,6
861.001	1	1650-07-08	3	4,5	4,5
861.001	1	1654-10-10	5	5	5
4586.001	1	1650-09-15	3	6	6,7,8
757.001	1	1644-03-09	12	6	6,7
1461.001	1	1652-09-25	5	6	6,7,8
1469.001	1	1646-01-03	3	6	6,7,8
904.001	13	1653-11-22	5	8,9,10,11,12	6,7,8,9,10,11,12
1501.001	1	1645-09-26	12	6	6
1501.001	1	1653-07-29	3	6	6,7
5078.001	1	1651-09-26	3	6	6,7,8
5125.001	1	1655-10-20	3	6	6,7
3810.001	1	1652-04-30	5	6,7,8	6,7,8
3810.001	2	1654-03-18	5	6,8	6,8
782.001	4	1639-09-02	1	8,9	6,7,8,9,10,11
4495.001	1	1652-10-24	6	6	6,7
4495.001	1	1651-09-29	3	6	6,7,10,11
4495.001	2	1654-08-15	6	6	6,7
197.001	1	1642-02-27	12	6	6,7
197.001	1	1652-01-23	3	6	6,7
1358.001	1	1647-06-05	3	6	5,6,7,8
1358.001	1	1655-02-27	4	6	6,8
879.001	1	1645-04-13	3	6	5,6,7
879.001	1	1650-03-02	3	6	5,6,7
879.001	1	1655-06-23	3	6	6,7
12.001	1	1641-08-21	4	6	6,7,8
1315.005	1	1645-01-11	888	6	6,7,8
1315.005	4	1652-12-13	5	10,9	6,8,9,10,11,12
3955.001	2	1652-02-29	7	6	6,7
384.001	1	1640-03-28	3	6	6,7,8
384.001	1	1645-08-18	3	6	6,7
384.001	1	1647-01-21	2	6	6,7
1423.001	4	1648-10-13	5	10	6,7,8,9,10,11
216.001	1	1642-03-25	1	4	4
216.001	1	1642-11-27	3	888	4
216.001	1	1643-10-12	888	6	6
216.001	1	1651-12-23	3	6	6
3800.001	1	1654-12-07	5	6	6,7
346.001	1	1641-12-06	5	6	6,7
346.001	1	1654-03-31	5	6	6,7
3836.001	1	1641-05-08	5	6	6,7
342.001	1	1640-03-13	12	6	6,7,8
342.001	1	1642-09-13	888	6	6,8
367.001	1	1643-06-04	12	7	6,7
502.001	1	1642-09-07	12	4	4,5
502.001	1	1648-03-21	3	6	6,7
3915.001	4	1641-10-18	5	7,8,9,10,11	6,7,8,9,10,11,12
3915.001	2	1650-12-02	3	6	6,5
3915.001	1	1648-09-08	3	6	6,5,4
3915.001	1	1644-10-14	18	6	6
3915.001	2	1658-03-05	3	6	4,6
1411.001	2	1647-11-25	1	7	6,7,8,9
1411.001	1	1651-06-12	10	6	6,9
1411.001	1	1654-08-01	2	6	6,10
217.001	1	1645-12-09	3	6	6,7
1365.001	1	1655-12-18	5	6	6,7,8
1160.001	1	1646-03-29	12	7	6,7
3765.001	1	1652-01-09	5	6	6,7,8
3934.001	1	1658-01-16	3	8	6,7,8
3620.001	1	1651-08-14	1	10	10,11
120.001	1	1650-10-12	4	6	6,7,8
1010.001	1	1639-10-20	5	6	6,7,8
1010.001	1	1639-11-17	10	6	6
1010.001	1	1641-02-04	5	6	6
4296.001	1	1654-02-23	1	6	6,7,8
767.001	1	1646-06-27	5	6	6,7
177.001	1	1641-10-15	2	6	6,7
177.001	1	1648-11-14	3	6	6,7
1368.001	1	1646-12-14	3	6,7	6,7
3658.001	1	1650-09-27	5	6	6,7
566.001	1	1653-03-29	5	6	5,6,7
566.001	1	1646-05-19	5	6	6,7
1459.001	2	1649-07-24	3	9	6,7,9,10
261.001	2	1640-11-23	5	6,8,9	6,7,8,9,10
261.001	13	1642-12-17	5	11	11,12
4784.001	1	1649-05-05	1	7	6,7,8
4784.001	2	1653-09-11	7	6,8	6,8
878.001	1	1657-03-21	5	6	6,7
1200.001	1	1646-10-16	12	6	6,7,8
3780.001	4	1655-10-16	5	6,7,8,9,10	6,7,8,9,10
829.001	1	1645-07-25	3	6	6,7
829.001	2	1641-05-11	12	7	6,7,8
829.001	1	1643-06-05	2	6	6,9
700.001	1	1649-04-24	4	6	6,7
700.001	1	1656-04-24	2	6	6,8
700.001	2	1656-04-26	10	6	6
1567.001	1	1650-03-08	5	6	5,6,7,8
3655.001	1	1657-01-24	3	6	6,11
3655.001	1	1643-10-07	3	10	10
3655.001	1	1650-11-04	6	11	10
3655.001	2	1650-08-28	5	11	6,7,8
1024.001	1	1650-11-29	3	6	6,7,8
557.001	1	1646-08-22	4	6	6,5,7
20.001	1	1640-05-03	6	6	6,7,8
222.001	1	1642-07-16	3	6	6,7
222.001	1	1647-03-20	3	6	6,8
3621.001	1	1653-04-27	5	6	6,7
459.001	1	1644-07-15	5	6,7,8	7,6,8
5084.001	1	1654-06-26	3	6	6,7
524.001	1	1642-08-21	12	6	6,7,8
310.005	1	1640-11-29	2	6	6,7
310.005	1	1649-09-17	6	6	6
310.005	1	1657-05-30	3	6	6,8
4600.001	11	1652-06-03	6	6	888
696.008	1	1643-10-26	1	888	5,6,7,8
696.008	1	1646-05-11	5	6	6,8
696.008	1	1650-11-03	3	6	6,8
3886.001	1	1647-12-20	10	9	4,9
4952.001	1	1655-08-04	3	6	6,7,8
3768.001	1	1653-07-01	3	6	6,7
3627.001	4	1656-03-07	5	7,8,9,10,11,12	6,7,8,9,10,11,12
720.001	1	1644-01-13	12	7	6,7
1176.001	1	1640-04-14	3	6	6,7
1176.001	1	1642-05-11	3	6	5,6,7
1176.001	1	1648-08-20	3	6	6,7
1176.001	1	1652-06-22	3	6	6,7
4000.001	1	1657-08-15	3	6	6,7,8
1232.001	1	1646-12-19	5	8,9	6,7,8,9
1232.001	1	1648-12-14	3	6	6,7
4268.001	1	1649-12-10	10	6	6,7,8
4268.001	1	1649-12-19	10	6	6,7
3549.002	1	1654-07-04	5	6	6,7,8
1448.001	1	1648-06-12	2	6	6,7
201.001	1	1640-02-03	5	888	6,7
201.001	14	1641-08-16	5	888	10,11,12
201.001	11	1642-10-24	6	9	9
3817.001	1	1658-03-02	3	6	6,7
1432.001	1	1652-09-14	3	6	6,7,8
3769.001	2	1655-10-22	3	6	6,7,8
241.001	2	1654-06-17	4	6	6,7,8
1447.001	1	1651-01-27	3	6	6
919.001	11	1646-07-18	9	11	9
919.001	3	1646-03-18	10	10	10
919.001	1	1646-03-07	4	6	6,7,8
1304.001	1	1655-11-03	3	6	6,7
660.001	1	1642-11-30	50	6	6,7
660.001	1	1650-03-08	4	6	5,8
119.001	1	1640-11-03	5	6	6
119.001	2	1640-11-16	10	6	6
181.001	1	1642-09-22	2	6	6,7,8
181.001	1	1655-07-27	3	6	6,7
4876.001	1	1655-05-19	3	6	6,7
3707.001	1	1654-09-12	2	6	5,6,7
3707.001	2	1654-09-15	10	6	6,7
1092.001	13	1651-11-25	13	12	6,7,8,9,10,11,12
1052.001	12	1654-03-14	13	12	12,11,10
1422.001	1	1648-12-19	3	6	6,7,8
1422.001	1	1641-05-10	3	6	6,7
1426.001	1	1648-04-30	4	6	6
5036.001	1	1655-01-30	5	6	6,7
5064.001	1	1649-10-27	1	6	6,7,8
4854.001	11	1654-11-07	10	10	10
4854.001	1	1653-11-18	4	6	6,7,8
1419.001	2	1655-12-08	9	6	6,7,8,9,10
4394.001	1	1655-04-10	5	6	6,7
1370.001	1	1647-08-24	3	6	6,7,8
1571.001	1	1645-12-03	1	6	6,7,8
1571.001	1	1650-08-20	3	6	6,7
4841.001	1	1643-06-16	3	8,9	8,9
4841.001	1	1648-07-21	6	6,8	6,7,8,9
338.001	1	1642-04-26	5	9	9
4581.001	2	1656-12-07	5	12	6,7,8
5086.001	1	1652-10-23	3	10	10
5054.001	1	1655-09-11	4	6	6,7,8
5028.001	1	1654-12-23	4	6	6,7,10
1293.001	1	1644-03-19	5	6	6,7
940.001	1	1645-10-28	2	6	6,7
898.001	1	1656-04-16	1	6	6,7,8
898.001	3	1656-04-20	10	10	10
3894.001	4	1657-05-09	4	11	11,10,9,8,7,6
5153.001	1	1657-10-27	5	6	6,7,8
5120.001	1	1657-09-26	1	7	6,7
5183.001	1	1656-11-04	2	6	6,7
3590.001	1	1644-01-03		6	6
3590.001	1	1644-08-03
5085.001	1	1650-01-03	888	888	6,7
5009.001	1	1654-04-23	3	6	6,7
5043.001	1	1655-10-06	5	6	6,7
3259.001	2	1655-08-25	3	6	6,7
4527.001	1	1656-05-02	8	6	6,7
5039.001	1	1655-02-13	5	6,7	6
5039.001	2	1655-02-19	10	6,8	6,8
5142.001	2	1654-11-03	1	6	6,7
4542.001	1	1653-06-04	2	6,10	6,7,10
4487.001	1	1653-05-21	4	6	6,7
5193.001	1	1654-06-26	12	7	6
5191.001	2	1657-04-10	5	6	6,7
4334.001	13	1654-06-23	5	7,8,9,10,11	7,8,9,10,11
5119.001	1	1656-07-15	8	6	6
3190.001	1	1655-05-22	3	6	6,7
3642.001	1	1651-12-04	4	6	6,7
5069.001	1	1639-01-03
5069.001	1	1644-01-03
5069.001	1	1651-01-05	6	6	6, 8, 10
5069.001	11	1656-05-20	6
5069.001	1	1656-08-10	1	6, 10	6, 10
5069.001	1	1655-02-04	6	6	6
5069.001	2	1654-04-16	8	6	6, 10
